# Supplementary material for: Scanning single molecule localization microscopy (scanSMLM) for super-resolution volume imaging
Source: Commun Biol. 2023 Oct 17;6:1050. doi: 10.1038/s42003-023-05364-2 (PMC10582190; doi:10.1038/s42003-023-05364-2)
Supplement: Supplementary file 3 — Supplementary Data 1 [file 42003_2023_5364_MOESM3_ESM.xlsx]

## Sheet: Fig. 3
	Fig.3b					Fig 3 d									Fig. 3e
Δz	f	error(f)			plane number	correlation	error							time	Δδ	error(Δδ)
0	153.84	2.94428			1	0.9487	0.018							1	53.6043	0.77293
1	156.54	1.43838			2	0.9484	0.0181							2	53.515	0.62956
2	160	0.32519			3	0.9476	0.0184							3	53.4172	0.53654
3	163.01	0.75493			4	0.9479	0.0183							4	53.3108	0.49835
4	166.66	1.3703			5	0.9468	0.0187							5	53.1959	0.50864
5	169.02	1.71152			6	0.9459	0.019							6	53.0726	0.55114
6	172.21	0.10224			7	0.9454	0.0192							7	52.9409	0.60952
7	174.25	0.24145			8	0.9446	0.0195							8	52.801	0.67282
8	178.32	0.31921			9	0.9437	0.0198							9	52.6529	0.73499
9	181.81	0.31286			10	0.9426	0.0202							10	52.4967	0.79293
10	185.32	0.86488												11	52.3326	0.84523
11	188.28	0.03005												12	52.1607	0.89134
12	192.07	0.16488												13	51.9812	0.93117
13	196.14	0.62771						Fig.3c						14	51.7942	0.96488
14	200.02	0.29387				current	power(p)	error(p)	voltage	focal(f)	error(f)			15	51.5999	0.99273
15	205.11	1.78728				200	4.5	0.0206	0.5	222.222	0.27603			16	51.3985	1.01503
16	209.32	0.8884				202	4.54	0.01918	1	220.264	0.6797			17	51.1902	1.03209
17	214.51	1.14707				204	4.59	0.02769	1.5	217.865	0.6551			18	50.9753	1.04421
18	218.34	1.06887				206	4.64	0.00462	2	215.517	0.16261			19	50.7539	1.05165
19	222.22	0.8095				208	4.7	0.00971	2.5	212.766	0.119			20	50.5263	1.05463
20	229.32	0.00685				210	4.76	0.02235	3	210.084	0.49836			21	50.2928	1.05337
21	232.02	1.53263				212	4.82	0.01948	3.5	207.469	0.95974			22	50.0537	1.048
22	237.56	0.76967				214	4.88	0.03171	4	204.918	0.34039			23	49.8092	1.03866
23	244.52	0.37138				216	4.95	0.02502	4.5	202.02	0.58527			24	49.5596	1.02547
24	250.46	0.22558				218	5.01	0.01344	5	199.601	0.22381			25	49.3053	1.00851
25	257.05	1.11736												26	49.0466	0.98787
26	264.58	1.08906												27	48.7838	0.96365
27	271.03	0.03256												28	48.5173	0.93593
28	278.34	0.55253												29	48.2474	0.90484
29	285.71	1.10061												30	47.9746	0.87052
30	292.37	1.54421												31	47.6993	0.83315
31	300.73	0.08593												32	47.4217	0.79297
32	310.02	1.49159												33	47.1425	0.75025
33	320.19	0.7423												34	46.8619	0.70536
34	330.62	1.06158												35	46.5805	0.65877
35	340.39	2.35046												36	46.2987	0.61104
36	350.05	0.6156												37	46.0171	0.56289
37	360.34	0.74808												38	45.736	0.51525
38	380.32	0.19242												39	45.456	0.46927
39	400.37	0.88861												40	45.1777	0.42642
														41	44.9015	0.38845
	sub-image													42	44.628	0.35742
14	200.02	0.29387												43	44.3577	0.33532
15	205.11	1.78728												44	44.0913	0.3236
16	209.32	0.8884												45	43.8292	0.32246
17	214.51	1.14707												46	43.5722	0.33062
18	218.34	1.06887												47	43.3208	0.34561
19	222.22	0.8095												48	43.0757	0.36445
														49	42.8375	0.38417
														50	42.6068	0.40215

## Sheet: Fig. 5
					Fig.5d
			0	0	0	0	0	3.254
			0.00825	0	0.00825	0	0.00825	14.825
			0.0165	0	0.0165	0	0.0165	41.055
			0.02475	0	0.02475	0	0.02475	75.909
			0.033	0.702	0.033	0	0.033	86.55
			0.04125	3.67	0.04125	0	0.04125	77.334
			0.0495	13.331	0.0495	0	0.0495	88.95
			0.05775	28.047	0.05775	0	0.05775	138.346
			0.066	41.702	0.066	0	0.066	168.331
			0.07425	41.827	0.07425	0	0.07425	165.069
			0.0825	76.262	0.0825	0	0.0825	141.136
			0.09075	121.722	0.09075	0	0.09075	125.545
			0.099	143.638	0.099	0	0.099	134.614
			0.10725	101.257	0.10725	0	0.10725	149.053
			0.1155	49.987	0.1155	0	0.1155	131.621
			0.12375	46.983	0.12375	0	0.12375	80.669
			0.132	77.697	0.132	0	0.132	41.861
			0.14025	93.851	0.14025	0	0.14025	56.963
			0.1485	73.898	0.1485	0.213	0.1485	108.641
			0.15675	62.217	0.15675	2.627	0.15675	136.608
			0.165	96.884	0.165	18.878	0.165	113.379
			0.17325	108.128	0.17325	63.142	0.17325	79.198
			0.1815	79.77	0.1815	118.365	0.1815	52.754
			0.18975	47.092	0.18975	165.149	0.18975	30.473
			0.198	30.977	0.198	168.063	0.198	10.756
			0.20625	49.843	0.20625	160.358	0.20625	2.712
			0.2145	81.937	0.2145	143.889	0.2145	0.314
			0.22275	114.971	0.22275	117.889	0.22275	0
			0.231	137.941	0.231	81.557	0.231	0
			0.23925	141.091	0.23925	62.153	0.23925	0
			0.2475	132.598	0.2475	73.585	0.2475	0
			0.25575	94.059	0.25575	115.237	0.25575	0
			0.264	45.004	0.264	158.518	0.264	0
			0.27225	16.617	0.27225	171.333	0.27225	0
			0.2805	7.343	0.2805	171.333	0.2805	0
			0.28875	3.932	0.28875	171.333	0.28875	0
			0.297	2.643	0.297	171.333	0.297	0
			0.30525	0.641	0.30525	164.603	0.30525	0
			0.3135	0.509	0.3135	132.263	0.3135	0
			0.32175	0.185	0.32175	96.658	0.32175	0
			0.33	0.087	0.33	77.832	0.33	0
			0.33825	0	0.33825	75.586	0.33825	0
			0.3465	0	0.3465	66.418	0.3465	2.425
			0.35475	0	0.35475	58.585	0.35475	13.581
			0.363	0	0.363	65.89	0.363	40.828
			0.37125	0	0.37125	80.324	0.37125	80.602
			0.3795	0	0.3795	82.359	0.3795	113.446
			0.38775	0	0.38775	50.154	0.38775	150.427
			0.396	0	0.396	19.116	0.396	171.333
			0.40425	0	0.40425	4.627	0.40425	171.333
			0.4125	0	0.4125	0.498	0.4125	167.868
			0.42075	0	0.42075	0	0.42075	129.717
			0.429	0	0.429	0	0.429	69.637
			0.43725	0	0.43725	0	0.43725	26.931
			0.4455	0	0.4455	0	0.4455	6.071
			0.45375	0	0.45375	0	0.45375	0.695
			0.462	0	0.462	0	0.462	0
			0.47025	0	0.47025	0	0.47025	0
			0.4785	0.086	0.4785	0	0.4785	0
			0.48675	0.578	0.48675	0	0.48675	0
			0.495	3.585	0.495	0	0.495	0
			0.50325	7.916	0.50325	0
			0.5115	15.682	0.5115	0
			0.51975	25.861	0.51975	0
			0.528	42.582	0.528	0
			0.53625	54.818	0.53625	0
			0.5445	52.653	0.5445	0
			0.55275	43.595	0.55275	0
			0.561	49.484	0.561	0
			0.56925	59.846	0.56925	0
			0.5775	73.886	0.5775	0
			0.58575	71.671	0.58575	0
			0.594	56.723	0.594	0
			0.60225	52.73	0.60225	0
			0.6105	78.231	0.6105	0
			0.61875	103.566	0.61875	0
			0.627	127.362	0.627	0
			0.63525	140.364	0.63525	0
			0.6435	126.011	0.6435	0
			0.65175	113.188	0.65175	0
			0.66	114.53	0.66	0
			0.66825	140.333	0.66825	0.125
			0.6765	140.333	0.6765	2.349
			0.68475	137.231	0.68475	14.793
			0.693	113.053	0.693	40.055
			0.70125	98.132	0.70125	71.479
			0.7095	98.755	0.7095	82.512
			0.71775	89.307	0.71775	60.255
			0.726	83.286	0.726	59.528
			0.73425	103.992	0.73425	64.112
			0.7425	127.052	0.7425	58.614
			0.75075	135.978	0.75075	46.804
			0.759	124.459	0.759	43.745
			0.76725	102.411	0.76725	50.605
			0.7755	81.663	0.7755	67.082
			0.78375	66.373	0.78375	81.13
			0.792	44.478	0.792	88.326
			0.80025	19.782	0.80025	81.762
			0.8085	7.418	0.8085	68.412
			0.81675	1.175	0.81675	60.587
			0.825	0.162	0.825	51.784
			0.83325	0	0.83325	47.902
			0.8415	0	0.8415	59.859
			0.84975	0	0.84975	57.75
			0.858	0	0.858	38.576
			0.86625	0	0.86625	21.939
			0.8745	0	0.8745	25.828
			0.88275	0	0.88275	58.281
			0.891	0	0.891	79.056
			0.89925	0	0.89925	73.075
					0.9075	41.211
					0.91575	15.515
					0.924	11.901
					0.93225	19.207
					0.9405	22.256
					0.94875	15.782
					0.957	6.161
					0.96525	1.935
					0.9735	0.338
					0.98175	0
					0.99	0
					0.99825	0
					1.0065	0
					1.01475	0
					1.023	0
					1.03125	0
					1.0395	0
					1.04775	0
					1.056	0

## Sheet: Fig. 6
																Fig6i							Fig6h											Fig. 6 E														Fig.6F
	Fig.6 d						Fig.6g								time	#1cyc	#2cyc	#3cyc			time	#1cyc	#2cyc	#3cyc	#1con	#2con	#3con		photobleaching													SNR
#plane	cyclic	conv.													0	130.567	127.067	126.621			307.692	0.94901	0.86341	0.90039	0.96127	0.80661	0.7016		#1 conv.		#1 cyc.		#5 conv.		#5 cyc.		#10 conv.		#10 cyc.			#1 conv.		#1 cyc.		#5 conv.		#5 cyc.
1	46.2652	37.3193			time	snr	time	intensity							1.33378	130.485	127.018	126.572			461.538	0.69972	0.76585	0.85945	0.92771	0.76632	0.68793		time	NI	time	NI	time	NI	time	NI	time	NI	time	NI		time	NI	time	NI	time	NI	time	NI
2	39.007	35.6318			0	5.66723	0	792.068							2.00067	130.443	126.994	126.547			615.385	0.62606	0.76341	0.8122	0.8862	0.74751	0.6898		0	1	0	1	0	1	0	1	0	1	0	1		0	1	0	1	0	1	0	1
3	38.0219	41.0588			1.3	5.66348	1.3	791.454							2.22469	130.43	126.985	126.539			769.231	0.61473	0.71951	0.74764	0.8522	0.72103	0.63316		0.12001	0.99981	1.30043	0.99887	0.54527	0.99963	1.30043	0.9989	0.54527	0.99984	1.30043	0.99882		0.12001	0.99984	1.30043	0.99903	0.54527	0.99966	1.30043	0.99906
4	38.0892	35.6059			1.95	5.66162	1.95	791.148							2.66756	130.402	126.969	126.522			923.077	0.60623	0.68537	0.74134	0.83873	0.70886	0.62316		0.18002	0.99971	1.95065	0.99831	1.09055	0.99927	1.95065	0.99834	1.09055	0.99968	1.95065	0.99824		0.18002	0.99977	1.95065	0.99855	1.09055	0.99931	1.95065	0.9986
5	38.4893	29.0897			2.11123	5.66116	2.11123	791.072							3.33444	130.361	126.945	126.498			1076.92	0.5864	0.6439	0.73346					0.24003	0.99962	2.16908	0.99812	1.44018	0.99904	2.16908	0.99816	1.50018	0.99957	2.16908	0.99804		0.24003	0.99969	2.16908	0.99838	1.63582	0.99897	2.16908	0.99844
6	38.5791	32.3959			2.6	5.65976	2.6	790.843							4.00133	130.32	126.921	126.473			1230.77	0.49008	0.62195	0.62638					0.30004	0.99952	2.60087	0.99775	1.63582	0.9989	2.60087	0.99779	1.63582	0.99953	2.60087	0.99766		0.30004	0.99961	2.60087	0.99806	2.18109	0.99862	2.60087	0.99813
7	38.9095	39.0493			3.25	5.6579	3.25	790.538							4.44939	130.293	126.905	126.456			1384.62	0.46742	0.59756	0.62323					0.36004	0.99942	3.25108	0.99718	2.18109	0.99854	3.25108	0.99724	2.18109	0.99937	3.25108	0.99707		0.36004	0.99953	3.25108	0.99758	2.72636	0.99828	3.25108	0.99766
8	41.9653	40.1497			3.9	5.65604	3.9	790.234							4.66822	130.28	126.897	126.448			1538.46	0.44759	0.50732	0.62323					0.42005	0.99933	3.9013	0.99662	2.72636	0.99817	3.9013	0.99669	2.72636	0.99922	3.9013	0.99649		0.42005	0.99945	3.9013	0.9971	3.12038	0.99803	3.9013	0.9972
9	42.0276	40.4277			4.22247	5.65513	4.22247	790.083							5.33511	130.239	126.873	126.424			1692.31	0.33994	0.37561	0.52874					0.48006	0.99923	4.33815	0.99624	3.27164	0.99781	4.33815	0.99633	3.27164	0.99906	4.33815	0.9961		0.48006	0.99937	4.33815	0.99678	3.27164	0.99793	4.33815	0.99688
10	41.65	41.8177			4.55	5.65419	4.55	789.93							6.002	130.198	126.849	126.399			1846.15	0.32295	0.34878	0.52717					0.54007	0.99913	4.55152	0.99606	3.81691	0.99744	4.55152	0.99615	3.81691	0.9989	4.55152	0.99591		0.54007	0.9993	4.55152	0.99662	3.81691	0.99759	4.55152	0.99673
					5.2	5.65235	5.2	789.627							6.66889	130.158	126.825	126.375			2000	0.11331	0.19512	0.46575					0.54527	0.99913	5.20173	0.9955	4.36218	0.99708	5.20173	0.9956	4.36218	0.99875	5.20173	0.99532		0.54527	0.99929	5.20173	0.99614	4.36218	0.99724	5.20173	0.99626
					5.85	5.65051	5.85	789.324							6.67408	130.158	126.824	126.375											0.60007	0.99904	5.85195	0.99494	4.90745	0.99671	5.85195	0.99505	4.90745	0.99859	5.85195	0.99474		0.60007	0.99922	5.85195	0.99565	4.90745	0.9969	5.85195	0.9958
					6.3337	5.64914	6.3337	789.1							7.33578	130.118	126.801	126.351											0.66008	0.99894	6.50217	0.99438	5.45273	0.99635	6.50217	0.9945	5.45273	0.99844	6.50217	0.99416		0.66008	0.99914	6.50217	0.99517	5.45273	0.99655	6.50217	0.99533
					6.5	5.64867	6.5	789.022							8.00267	130.077	126.777	126.326											0.72009	0.99885	6.50723	0.99437	5.998	0.99598	6.50723	0.9945	5.998	0.99828	6.50723	0.99416		0.72009	0.99906	6.50723	0.99517	5.998	0.99621	6.50723	0.99533
					7.15	5.64683	7.15	788.721							8.66956	130.037	126.753	126.302											0.7801	0.99875	7.15238	0.99382	6.54327	0.99562	7.15238	0.99395	6.42079	0.99816	7.15238	0.99358		0.7801	0.99898	7.15238	0.99469	6.54327	0.99587	7.15238	0.99487
					7.8	5.645	7.8	788.42							8.89878	130.024	126.745	126.294											0.8401	0.99865	7.8026	0.99326	7.08854	0.99525	7.8026	0.99341	6.54327	0.99812	7.8026	0.993		0.8401	0.99891	7.8026	0.99421	7.08854	0.99552	7.8026	0.9944
					8.44494	5.64319	8.44494	788.122							9.33645	129.997	126.729	126.278											0.90011	0.99856	8.45282	0.9927	7.26089	0.99514	8.45282	0.99286	7.08854	0.99797	8.45282	0.99242		0.90011	0.99883	8.45282	0.99373	7.14087	0.99549	8.45282	0.99394
					8.45	5.64317	8.45	788.12							10.0033	129.957	126.705	126.254											0.96012	0.99846	8.67631	0.99251	7.63382	0.99489	8.67631	0.99267	7.63382	0.99781	8.67631	0.99223		0.96012	0.99875	8.67631	0.99357	7.63382	0.99518	8.67631	0.99378
					9.1	5.64135	9.1	787.82							10.6702	129.918	126.682	126.23											1.02012	0.99836	9.10303	0.99214	8.17909	0.99452	9.10303	0.99232	8.17909	0.99765	9.10303	0.99185		1.02012	0.99867	9.10303	0.99325	8.04098	0.99492	9.10303	0.99348
					9.75	5.63953	9.75	787.521							11.1235	129.891	126.665	126.213											1.08013	0.99827	9.75325	0.99158	8.72436	0.99416	9.75325	0.99177	8.72436	0.9975	9.75325	0.99127		1.08013	0.99859	9.75325	0.99277	8.17909	0.99483	9.75325	0.99301
					10.4	5.63772	10.4	787.223							11.3371	129.878	126.658	126.206											1.09055	0.99825	10.4035	0.99103	9.26963	0.99379	10.4035	0.99123	9.26963	0.99734	10.4035	0.99069		1.09055	0.99858	10.4035	0.9923	8.72436	0.99449	10.4035	0.99255
					10.5562	5.63728	10.5562	787.151							12.004	129.838	126.634	126.182											1.14014	0.99817	10.8454	0.99065	9.81491	0.99343	10.8454	0.99086	9.81491	0.99719	10.8454	0.9903		1.14014	0.99851	10.8454	0.99197	9.26963	0.99414	10.8454	0.99223
					11.05	5.63591	11.05	786.925							12.6709	129.799	126.611	126.158											1.20015	0.99808	11.0537	0.99047	10.3602	0.99306	11.0537	0.99068	10.3602	0.99703	11.0537	0.99011		1.20015	0.99844	11.0537	0.99182	9.81491	0.9938	11.0537	0.99209
					11.7	5.6341	11.7	786.628							13.3378	129.76	126.587	126.134											1.26015	0.99798	11.7039	0.98991	10.9055	0.9927	11.7039	0.99014	10.9055	0.99687	11.7039	0.98954		1.26015	0.99836	11.7039	0.99134	10.3602	0.99345	11.7039	0.99162
					12.35	5.63229	12.35	786.331							13.3482	129.759	126.587	126.133											1.32016	0.99788	12.3541	0.98936	11.0413	0.99261	12.3541	0.9896	11.4507	0.99672	12.3541	0.98896		1.32016	0.99828	12.3541	0.99086	10.9055	0.99311	12.3541	0.99116
					12.6674	5.63141	12.6674	786.186							14.0047	129.72	126.564	126.11											1.38017	0.99779	13.0043	0.9888	11.4507	0.99233	13.0043	0.98906	11.9415	0.99658	13.0043	0.98839		1.38017	0.9982	13.0043	0.99038	11.4507	0.99276	13.0043	0.9907
					13	5.63049	13	786.035							14.6716	129.681	126.54	126.086											1.44018	0.99769	13.0145	0.9888	11.996	0.99197	13.0145	0.98905	11.996	0.99656	13.0145	0.98838		1.44018	0.99812	13.0145	0.99038	11.996	0.99242	13.0145	0.99069
					13.65	5.6287	13.65	785.739							15.3384	129.642	126.517	126.062											1.50018	0.99759	13.6546	0.98825	12.5413	0.9916	13.6546	0.98851	12.5413	0.99641	13.6546	0.98781		1.50018	0.99804	13.6546	0.98991	12.5413	0.99207	13.6546	0.99024
					14.3	5.62691	14.3	785.444							15.5729	129.628	126.509	126.054											1.56019	0.9975	14.3048	0.9877	12.5415	0.9916	14.3048	0.98797	13.0865	0.99625	14.3048	0.98724		1.56019	0.99797	14.3048	0.98943	13.0865	0.99173	14.3048	0.98978
					14.7786	5.62559	14.7786	785.227							16.0053	129.603	126.494	126.039											1.6202	0.9974	14.955	0.98714	13.0865	0.99124	14.955	0.98743	13.6318	0.99609	14.955	0.98666		1.6202	0.99789	14.955	0.98895	13.6217	0.99139	14.955	0.98931
					14.95	5.62512	14.95	785.15							16.6722	129.564	126.47	126.015											1.63582	0.99738	15.1835	0.98695	13.2616	0.99112	15.1835	0.98724	14.1771	0.99594	15.1835	0.98646		1.63582	0.99787	15.1835	0.98879	13.6318	0.99138	15.1835	0.98915
					15.6	5.62333	15.6	784.856							17.3391	129.526	126.447	125.991											1.68021	0.99731	15.6052	0.98659	13.6318	0.99087	15.6052	0.98689	14.7224	0.99578	15.6052	0.98609		1.68021	0.99781	15.6052	0.98848	14.1771	0.99104	15.6052	0.98885
					16.25	5.62155	16.25	784.562							17.7976	129.499	126.431	125.975											1.74021	0.99721	16.2554	0.98604	14.1771	0.99051	16.2554	0.98635	15.2676	0.99563	16.2554	0.98552		1.74021	0.99773	16.2554	0.988	14.7224	0.99069	16.2554	0.98839
					16.8899	5.6198	16.8899	784.274							18.006	129.487	126.424	125.968											1.80022	0.99711	16.9056	0.98548	14.7224	0.99014	16.9056	0.98581	15.8129	0.99547	16.9056	0.98495		1.80022	0.99765	16.9056	0.98752	15.2676	0.99035	16.9056	0.98793
					16.9	5.61977	16.9	784.27							18.6729	129.449	126.401	125.944											1.86023	0.99702	17.3526	0.98511	15.2676	0.98978	17.3526	0.98544	16.3582	0.99531	17.3526	0.98455		1.86023	0.99758	17.3526	0.9872	15.4219	0.99025	17.3526	0.98762
					17.55	5.618	17.55	783.977							19.3398	129.41	126.378	125.921											1.92024	0.99692	17.5558	0.98493	15.8129	0.98941	17.5558	0.98527	16.9034	0.99516	17.5558	0.98437		1.92024	0.9975	17.5558	0.98705	15.8129	0.99	17.5558	0.98747
					18.2	5.61623	18.2	783.686							20.0067	129.372	126.355	125.897											1.98024	0.99682	18.2061	0.98438	16.3582	0.98905	18.2061	0.98474	17.4487	0.995	18.2061	0.9838		1.98024	0.99742	18.2061	0.98657	16.3582	0.98966	18.2061	0.98701
					18.85	5.61446	18.85	783.395							20.0222	129.371	126.354	125.897											2.04025	0.99673	18.8563	0.98383	16.9034	0.98868	18.8563	0.9842	17.4621	0.995	18.8563	0.98323		2.04025	0.99734	18.8563	0.9861	16.9034	0.98931	18.8563	0.98656
					19.0011	5.61405	19.0011	783.327							20.6736	129.334	126.332	125.874											2.10026	0.99663	19.5065	0.98328	17.4487	0.98832	19.5065	0.98366	17.994	0.99485	19.5065	0.98266		2.10026	0.99726	19.5065	0.98563	17.4487	0.98897	19.5065	0.9861
					19.5	5.6127	19.5	783.104							21.3405	129.296	126.309	125.851											2.16026	0.99654	19.5217	0.98327	17.994	0.98795	19.5217	0.98365	18.5393	0.99469	19.5217	0.98265		2.16026	0.99718	19.5217	0.98561	17.994	0.98862	19.5217	0.98609
					20.15	5.61094	20.15	782.814							22.0073	129.258	126.286	125.827											2.18109	0.9965	20.1567	0.98273	18.0022	0.98795	20.1567	0.98313	19.0845	0.99453	20.1567	0.98209		2.18109	0.99716	20.1567	0.98515	18.5393	0.98828	20.1567	0.98564
					20.8	5.60919	20.8	782.525							22.2469	129.244	126.277	125.819											2.22027	0.99644	20.8069	0.98218	18.5393	0.98759	20.8069	0.98259	19.6298	0.99438	20.8069	0.98153		2.22027	0.99711	20.8069	0.98468	19.0845	0.98793	20.8069	0.98518
					21.1123	5.60834	21.1123	782.386							22.6742	129.22	126.263	125.804											2.28028	0.99634	21.4571	0.98164	19.0845	0.98722	21.4571	0.98205	20.1751	0.99422	21.4571	0.98096		2.28028	0.99703	21.4571	0.9842	19.3824	0.98775	21.4571	0.98472
					21.45	5.60744	21.45	782.236							23.3411	129.182	126.24	125.781											2.34029	0.99625	21.6908	0.98144	19.6298	0.98686	21.6908	0.98186	20.7204	0.99406	21.6908	0.98075		2.34029	0.99695	21.6908	0.98403	19.6298	0.98759	21.6908	0.98456
					22.1	5.60569	22.1	781.948							24.008	129.144	126.217	125.758											2.40029	0.99615	22.1074	0.98109	20.1751	0.98649	22.1074	0.98152	21.2656	0.99391	22.1074	0.98039		2.40029	0.99687	22.1074	0.98373	20.1751	0.98724	22.1074	0.98426
					22.75	5.60394	22.75	781.66							24.4716	129.118	126.201	125.742											2.4603	0.99605	22.7576	0.98054	20.7204	0.98613	22.7576	0.98098	21.8109	0.99375	22.7576	0.97982		2.4603	0.99679	22.7576	0.98326	20.7204	0.9869	22.7576	0.98381
					23.2236	5.60268	23.2236	781.451							24.6749	129.107	126.194	125.735											2.52031	0.99596	23.4078	0.98	21.2656	0.98576	23.4078	0.98045	22.3562	0.9936	23.4078	0.97926		2.52031	0.99672	23.4078	0.98279	21.2656	0.98655	23.4078	0.98335
					23.4	5.6022	23.4	781.373							25.3418	129.069	126.172	125.712											2.58032	0.99586	23.8598	0.97962	21.7827	0.98541	23.8598	0.98008	22.3827	0.99359	23.8598	0.97886		2.58032	0.99664	23.8598	0.98246	21.8109	0.98621	23.8598	0.98303
					24.05	5.60047	24.05	781.086							26.0087	129.032	126.149	125.689											2.64032	0.99577	24.058	0.97945	21.8109	0.9854	24.058	0.97992	22.9015	0.99344	24.058	0.97869		2.64032	0.99656	24.058	0.98231	22.3562	0.98586	24.058	0.98289
					24.7	5.59873	24.7	780.8							26.6756	128.995	126.127	125.666											2.70033	0.99567	24.7082	0.9789	22.3562	0.98503	24.7082	0.97938	23.4467	0.99328	24.7082	0.97812		2.70033	0.99648	24.7082	0.98184	22.9015	0.98552	24.7082	0.98244
					25.3348	5.59704	25.3348	780.521							26.6963	128.994	126.126	125.665											2.72636	0.99563	25.3585	0.97836	22.9015	0.98466	25.3585	0.97885	23.5829	0.99325	25.3585	0.97756		2.72636	0.99645	25.3585	0.98137	23.4467	0.98518	25.3585	0.98198
					25.35	5.597	25.35	780.514							27.3424	128.958	126.104	125.643											2.76034	0.99557	26.0087	0.97781	23.4467	0.9843	26.0087	0.97832	23.992	0.99313	26.0087	0.977		2.76034	0.9964	26.0087	0.9809	23.992	0.98483	26.0087	0.98152
					26	5.59528	26	780.23							28.0093	128.92	126.081	125.62											2.82035	0.99548	26.0289	0.9778	23.992	0.98393	26.0289	0.9783	24.183	0.99307	26.0289	0.97698		2.82035	0.99632	26.0289	0.98089	24.303	0.98463	26.0289	0.98151
					26.65	5.59356	26.65	779.945							28.6762	128.884	126.059	125.597											2.88035	0.99538	26.6589	0.97727	24.5373	0.98357	26.6589	0.97779	24.5373	0.99297	26.6589	0.97643		2.88035	0.99625	26.6589	0.98043	24.5373	0.98449	26.6589	0.98107
					27.3	5.59184	27.3	779.661							28.921	128.87	126.051	125.589											2.94036	0.99529	27.3091	0.97673	25.0825	0.9832	27.3091	0.97726	25.0825	0.99282	27.3091	0.97587		2.94036	0.99617	27.3091	0.97996	24.663	0.98441	27.3091	0.98061
					27.446	5.59145	27.446	779.597							29.3431	128.847	126.037	125.574											3.00037	0.99519	27.9593	0.97618	25.6278	0.98284	27.9593	0.97673	25.6278	0.99266	27.9593	0.97531		3.00037	0.99609	27.9593	0.97949	25.0825	0.98414	27.9593	0.98016
					27.95	5.59012	27.95	779.378							30.01	128.81	126.014	125.551											3.06037	0.99509	28.198	0.97598	26.1731	0.98247	28.198	0.97653	26.1731	0.9925	28.198	0.9751		3.06037	0.99601	28.198	0.97932	25.6278	0.9838	28.198	0.97999
					28.6	5.58841	28.6	779.095							30.6769	128.773	125.992	125.529											3.12038	0.995	28.6095	0.97564	26.7184	0.98211	28.6095	0.9762	26.7184	0.99235	28.6095	0.97474		3.12038	0.99593	28.6095	0.97902	26.1731	0.98345	28.6095	0.97971
					29.25	5.5867	29.25	778.813							31.1457	128.748	125.976	125.513											3.18039	0.9949	29.2598	0.9751	27.2636	0.98174	29.2598	0.97567	27.2636	0.99219	29.2598	0.97418		3.18039	0.99586	29.2598	0.97855	26.7184	0.98311	29.2598	0.97925
					29.5573	5.5859	29.5573	778.68							31.3438	128.737	125.97	125.506											3.2404	0.99481	29.91	0.97456	27.8089	0.98138	29.91	0.97514	27.8089	0.99204	29.91	0.97362		3.2404	0.99578	29.91	0.97808	27.2636	0.98276	29.91	0.9788
					29.9	5.585	29.9	778.531							32.0107	128.7	125.947	125.483											3.27164	0.99476	30.3671	0.97418	28.3542	0.98101	30.3671	0.97477	28.3542	0.99188	30.3671	0.97323		3.27164	0.99574	30.3671	0.97775	27.8089	0.98242	30.3671	0.97848
					30.55	5.5833	30.55	778.25							32.6776	128.664	125.925	125.461											3.3004	0.99471	30.5602	0.97402	28.8994	0.98065	30.5602	0.97461	28.8994	0.99172	30.5602	0.97306		3.3004	0.9957	30.5602	0.97761	28.3542	0.98207	30.5602	0.97834
					31.2	5.5816	31.2	777.969							33.3445	128.628	125.903	125.438											3.36041	0.99461	31.2104	0.97348	29.4447	0.98028	31.2104	0.97408	29.1036	0.99167	31.2104	0.9725		3.36041	0.99562	31.2104	0.97714	28.8994	0.98173	31.2104	0.97789
					31.6685	5.58038	31.6685	777.767							33.3704	128.626	125.902	125.438											3.42042	0.99452	31.8606	0.97294	29.99	0.97992	31.8606	0.97355	29.4447	0.99157	31.8606	0.97194		3.42042	0.99554	31.8606	0.97668	29.4447	0.98138	31.8606	0.97744
					31.85	5.57991	31.85	777.689							34.0113	128.591	125.881	125.416											3.48043	0.99442	32.5108	0.9724	30.5353	0.97955	32.5108	0.97303	29.99	0.99141	32.5108	0.97138		3.48043	0.99546	32.5108	0.97621	29.99	0.98104	32.5108	0.97698
					32.5	5.57822	32.5	777.41							34.6782	128.555	125.859	125.394											3.54043	0.99433	32.5361	0.97238	31.0805	0.97919	32.5361	0.97301	30.5353	0.99126	32.5361	0.97136		3.54043	0.99539	32.5361	0.97619	30.5353	0.98069	32.5361	0.97697
					33.15	5.57653	33.15	777.131							35.3451	128.519	125.837	125.371											3.60044	0.99423	33.1611	0.97186	31.6258	0.97882	33.1611	0.9725	31.0805	0.9911	33.1611	0.97082		3.60044	0.99531	33.1611	0.97574	31.0805	0.98035	33.1611	0.97653
					33.7798	5.5749	33.7798	776.861							35.5951	128.506	125.829	125.363											3.66045	0.99413	33.8113	0.97132	32.1711	0.97846	33.8113	0.97197	31.6258	0.99094	33.8113	0.97026		3.66045	0.99523	33.8113	0.97527	31.3238	0.98019	33.8113	0.97608
					33.8	5.57485	33.8	776.852							36.012	128.484	125.815	125.349											3.72046	0.99404	34.4615	0.97078	32.7163	0.97809	34.4615	0.97145	32.1711	0.99079	34.4615	0.96971		3.72046	0.99515	34.4615	0.97481	31.6258	0.98	34.4615	0.97563
					34.45	5.57317	34.45	776.574							36.6789	128.448	125.793	125.326											3.78046	0.99394	34.7052	0.97058	33.2616	0.97773	34.7052	0.97125	32.7163	0.99063	34.7052	0.9695		3.78046	0.99507	34.7052	0.97463	31.6839	0.97997	34.7052	0.97546
					35.1	5.5715	35.1	776.297							37.3458	128.412	125.771	125.304											3.81691	0.99388	35.1117	0.97024	33.8069	0.97736	35.1117	0.97092	33.2616	0.99048	35.1117	0.96915		3.81691	0.99503	35.1117	0.97434	32.1711	0.97966	35.1117	0.97518
					35.75	5.56983	35.75	776.02							37.8198	128.387	125.756	125.288											3.84047	0.99385	35.7619	0.96971	34.3522	0.977	35.7619	0.9704	33.8069	0.99032	35.7619	0.96859		3.84047	0.995	35.7619	0.97387	32.7163	0.97931	35.7619	0.97473
					35.891	5.56946	35.891	775.96							38.0127	128.377	125.749	125.282											3.90048	0.99375	36.4121	0.96917	34.8974	0.97663	36.4121	0.96987	34.3522	0.99016	36.4121	0.96804		3.90048	0.99492	36.4121	0.97341	33.2616	0.97897	36.4121	0.97428
					36.4	5.56816	36.4	775.744							38.6796	128.341	125.728	125.26											3.96048	0.99365	36.8743	0.96879	35.4427	0.97627	36.8743	0.9695	34.8974	0.99001	36.8743	0.96764		3.96048	0.99484	36.8743	0.97308	33.8069	0.97862	36.8743	0.97396
					37.05	5.56649	37.05	775.468							39.3464	128.306	125.706	125.238											4.02049	0.99356	37.0624	0.96864	35.988	0.9759	37.0624	0.96935	35.4427	0.98985	37.0624	0.96748		4.02049	0.99476	37.0624	0.97294	34.3522	0.97828	37.0624	0.97383
					37.7	5.56483	37.7	775.193							40.0133	128.27	125.684	125.216											4.0805	0.99346	37.7126	0.9681	36.5333	0.97554	37.7126	0.96883	35.988	0.98969	37.7126	0.96693		4.0805	0.99468	37.7126	0.97248	34.8974	0.97793	37.7126	0.97338
					38.0022	5.56406	38.0022	775.065							40.0445	128.269	125.683	125.215											4.14051	0.99337	38.3628	0.96757	36.5445	0.97553	38.3628	0.96831	36.4245	0.98957	38.3628	0.96637		4.14051	0.99461	38.3628	0.97201	35.4427	0.97759	38.3628	0.97293
					38.35	5.56317	38.35	774.918							40.6802	128.235	125.662	125.194											4.20051	0.99327	39.013	0.96703	37.0785	0.97517	39.013	0.96778	36.5333	0.98954	39.013	0.96582		4.20051	0.99453	39.013	0.97155	35.988	0.97724	39.013	0.97248
					39	5.56152	39	774.644							41.3471	128.2	125.641	125.172											4.26052	0.99317	39.0434	0.96701	37.6238	0.97481	39.0434	0.96776	37.0785	0.98938	39.0434	0.96579		4.26052	0.99445	39.0434	0.97153	36.5333	0.9769	39.0434	0.97245
					39.65	5.55987	39.65	774.37							42.014	128.165	125.619	125.15											4.32053	0.99308	39.6632	0.9665	38.1691	0.97444	39.6632	0.96726	37.6238	0.98923	39.6632	0.96527		4.32053	0.99437	39.6632	0.97108	37.0785	0.97655	39.6632	0.97203
					40.1135	5.55869	40.1135	774.175							42.2692	128.152	125.611	125.141											4.36218	0.99301	40.3134	0.96596	38.7144	0.97408	40.3134	0.96674	38.1691	0.98907	40.3134	0.96471		4.36218	0.99432	40.3134	0.97062	37.6238	0.97621	40.3134	0.97158
					40.3	5.55822	40.3	774.097							42.6809	128.13	125.598	125.128											4.38054	0.99298	40.9637	0.96543	39.2596	0.97371	40.9637	0.96622	38.7144	0.98891	40.9637	0.96416		4.38054	0.99429	40.9637	0.97016	38.1691	0.97586	40.9637	0.97113
					40.95	5.55658	40.95	773.824							43.3478	128.095	125.576	125.106											4.44054	0.99289	41.2125	0.96523	39.8049	0.97335	41.2125	0.96602	39.2596	0.98876	41.2125	0.96395		4.44054	0.99422	41.2125	0.96998	38.7144	0.97552	41.2125	0.97096
					41.6	5.55493	41.6	773.552							44.0147	128.061	125.555	125.084											4.50055	0.99279	41.6139	0.9649	40.3502	0.97298	41.6139	0.9657	39.8049	0.9886	41.6139	0.96361		4.50055	0.99414	41.6139	0.96969	39.2596	0.97517	41.6139	0.97068
					42.2247	5.55336	42.2247	773.291							44.4939	128.036	125.539	125.069											4.56056	0.9927	42.2641	0.96437	40.8954	0.97262	42.2641	0.96518	40.3502	0.98845	42.2641	0.96306		4.56056	0.99406	42.2641	0.96923	39.8049	0.97483	42.2641	0.97023
					42.25	5.5533	42.25	773.281							44.6816	128.026	125.533	125.062											4.62057	0.9926	42.9143	0.96384	41.4407	0.97225	42.9143	0.96466	40.8954	0.98829	42.9143	0.96251		4.62057	0.99398	42.9143	0.96877	40.3502	0.97449	42.9143	0.96979
					42.9	5.55166	42.9	773.01							45.3484	127.992	125.512	125.041											4.68057	0.9925	43.3815	0.96345	41.986	0.97189	43.3815	0.96429	41.285	0.98818	43.3815	0.96211		4.68057	0.9939	43.3815	0.96844	40.8954	0.97414	43.3815	0.96946
					43.55	5.55003	43.55	772.739							46.0153	127.957	125.491	125.019											4.74058	0.99241	43.5645	0.96331	42.5313	0.97152	43.5645	0.96414	41.4407	0.98813	43.5645	0.96196		4.74058	0.99383	43.5645	0.96831	41.4407	0.9738	43.5645	0.96934
					44.2	5.54841	44.2	772.469							46.6822	127.923	125.469	124.997											4.80059	0.99231	44.2147	0.96277	43.0765	0.97116	44.2147	0.96363	41.986	0.98798	44.2147	0.96141		4.80059	0.99375	44.2147	0.96784	41.986	0.97345	44.2147	0.96889
					44.3359	5.54807	44.3359	772.413							46.7186	127.921	125.468	124.996											4.86059	0.99222	44.865	0.96225	43.6218	0.97079	44.865	0.96311	42.5313	0.98782	44.865	0.96086		4.86059	0.99367	44.865	0.96738	42.5313	0.97311	44.865	0.96844
					44.85	5.54678	44.85	772.2							47.3491	127.889	125.448	124.976											4.90745	0.99214	45.5152	0.96172	44.1671	0.97043	45.5152	0.96259	43.0765	0.98767	45.5152	0.96031		4.90745	0.99361	45.5152	0.96692	43.0765	0.97276	45.5152	0.968
					45.5	5.54516	45.5	771.931							48.016	127.855	125.427	124.954											4.9206	0.99212	45.5506	0.96169	44.7124	0.97006	45.5506	0.96256	43.6218	0.98751	45.5506	0.96028		4.9206	0.99359	45.5506	0.96689	43.6218	0.97242	45.5506	0.96797
					46.15	5.54355	46.15	771.662							48.6829	127.82	125.406	124.933											4.98061	0.99202	46.1654	0.96119	44.8255	0.96999	46.1654	0.96207	44.1671	0.98735	46.1654	0.95976		4.98061	0.99351	46.1654	0.96646	44.1671	0.97207	46.1654	0.96755
					46.4472	5.54281	46.4472	771.54							48.9433	127.807	125.398	124.924											5.04062	0.99193	46.8156	0.96066	45.2576	0.9697	46.8156	0.96156	44.7124	0.9872	46.8156	0.95922		5.04062	0.99343	46.8156	0.966	44.7124	0.97173	46.8156	0.96711
					46.8	5.54193	46.8	771.394							49.3498	127.787	125.385	124.911											5.10062	0.99183	47.4658	0.96013	45.8029	0.96933	47.4658	0.96104	45.2576	0.98704	47.4658	0.95867		5.10062	0.99336	47.4658	0.96554	45.2576	0.97138	47.4658	0.96666
					47.45	5.54032	47.45	771.127							50.0167	127.753	125.364	124.89											5.16063	0.99174	47.7197	0.95993	46.3482	0.96897	47.7197	0.96084	45.8029	0.98689	47.7197	0.95846		5.16063	0.99328	47.7197	0.96536	45.8029	0.97104	47.7197	0.96649
					48.1	5.53872	48.1	770.86							50.6836	127.719	125.343	124.869											5.22064	0.99164	48.116	0.9596	46.8934	0.9686	48.116	0.96053	46.3482	0.98673	48.116	0.95812		5.22064	0.9932	48.116	0.96508	46.3482	0.97069	48.116	0.96622
					48.5584	5.53759	48.5584	770.672							51.168	127.694	125.327	124.853											5.28065	0.99155	48.7663	0.95908	47.4387	0.96824	48.7663	0.96001	46.8934	0.98657	48.7663	0.95758		5.28065	0.99312	48.7663	0.96462	46.8934	0.97035	48.7663	0.96577
					48.75	5.53711	48.75	770.593							51.3505	127.685	125.322	124.847											5.34065	0.99145	49.4165	0.95855	47.984	0.96787	49.4165	0.9595	47.4387	0.98642	49.4165	0.95703		5.34065	0.99304	49.4165	0.96416	47.4387	0.97	49.4165	0.96533
					49.4	5.53551	49.4	770.327							52.0173	127.652	125.301	124.826											5.40066	0.99135	49.8888	0.95817	48.5292	0.96751	49.8888	0.95913	47.984	0.98626	49.8888	0.95664		5.40066	0.99297	49.8888	0.96382	47.984	0.96966	49.8888	0.965
					50.05	5.53392	50.05	770.062							52.6842	127.618	125.28	124.805											5.45273	0.99127	50.0667	0.95803	49.0745	0.96714	50.0667	0.95899	48.5292	0.9861	50.0667	0.95649		5.45273	0.9929	50.0667	0.9637	48.5292	0.96931	50.0667	0.96488
					50.6696	5.5324	50.6696	769.81							53.3511	127.585	125.259	124.784											5.46067	0.99126	50.7169	0.9575	49.6198	0.96677	50.7169	0.95847	49.0745	0.98595	50.7169	0.95594		5.46067	0.99289	50.7169	0.96324	49.0745	0.96897	50.7169	0.96444
					50.7	5.53232	50.7	769.797							53.3927	127.583	125.258	124.782											5.52068	0.99116	51.3671	0.95698	50.1651	0.96641	51.3671	0.95796	49.6198	0.98579	51.3671	0.9554		5.52068	0.99281	51.3671	0.96278	49.6198	0.96862	51.3671	0.96399
					51.35	5.53073	51.35	769.533							54.018	127.551	125.238	124.762											5.58068	0.99107	52.0173	0.95645	50.7103	0.96604	52.0173	0.95745	50.1651	0.98564	52.0173	0.95486		5.58068	0.99273	52.0173	0.96232	50.1651	0.96828	52.0173	0.96355
					52	5.52915	52	769.269							54.6849	127.518	125.217	124.741											5.64069	0.99097	52.0578	0.95642	51.2556	0.96568	52.0578	0.95742	50.7103	0.98548	52.0578	0.95482		5.64069	0.99265	52.0578	0.9623	50.7103	0.96793	52.0578	0.96352
					52.65	5.52756	52.65	769.006							55.3518	127.485	125.197	124.72											5.7007	0.99088	52.6676	0.95593	51.8009	0.96531	52.6676	0.95694	51.2556	0.98532	52.6676	0.95431		5.7007	0.99258	52.6676	0.96187	51.2556	0.96759	52.6676	0.96311
					52.7809	5.52725	52.7809	768.953							55.6174	127.472	125.189	124.712											5.76071	0.99078	53.3178	0.9554	52.3462	0.96495	53.3178	0.95642	51.8009	0.98517	53.3178	0.95377		5.76071	0.9925	53.3178	0.96141	51.8009	0.96724	53.3178	0.96267
					53.3	5.52599	53.3	768.743							56.0187	127.452	125.176	124.699											5.82071	0.99068	53.968	0.95488	52.8914	0.96458	53.968	0.95591	52.3264	0.98502	53.968	0.95323		5.82071	0.99242	53.968	0.96095	52.3462	0.9669	53.968	0.96222
					53.95	5.52441	53.95	768.48							56.6856	127.419	125.155	124.678											5.88072	0.99059	54.2269	0.95467	53.4367	0.96422	54.2269	0.95571	52.3462	0.98501	54.2269	0.95301		5.88072	0.99234	54.2269	0.96077	52.8914	0.96655	54.2269	0.96205
					54.6	5.52284	54.6	768.219							57.3524	127.386	125.135	124.657											5.94073	0.99049	54.6182	0.95436	53.982	0.96385	54.6182	0.9554	52.8914	0.98486	54.6182	0.95269		5.94073	0.99226	54.6182	0.96049	53.4367	0.96621	54.6182	0.96178
					54.8921	5.52213	54.8921	768.101							57.8421	127.362	125.12	124.642											5.998	0.9904	55.2684	0.95384	54.5273	0.96349	55.2684	0.95489	53.4367	0.9847	55.2684	0.95215		5.998	0.99219	55.2684	0.96004	53.982	0.96586	55.2684	0.96134
					55.25	5.52127	55.25	767.957							58.0193	127.353	125.114	124.636											6.00073	0.9904	55.9186	0.95332	55.0725	0.96312	55.9186	0.95438	53.982	0.98454	55.9186	0.95161		6.00073	0.99219	55.9186	0.95958	54.5273	0.96552	55.9186	0.9609
					55.9	5.5197	55.9	767.696							58.6862	127.321	125.094	124.615											6.06074	0.9903	56.396	0.95293	55.6178	0.96276	56.396	0.95401	54.5273	0.98439	56.396	0.95121		6.06074	0.99211	56.396	0.95925	55.0725	0.96517	56.396	0.96057
					56.55	5.51814	56.55	767.436							59.3531	127.288	125.073	124.595											6.54327	0.98953	56.5689	0.9528	56.1631	0.96239	56.5689	0.95388	55.0725	0.98423	56.5689	0.95107		6.54327	0.99148	56.5689	0.95912	55.6178	0.96483	56.5689	0.96046
					57.0033	5.51705	57.0033	767.255							60.02	127.256	125.053	124.574											7.08854	0.98866	57.2191	0.95228	56.1669	0.96239	57.2191	0.95337	55.6178	0.98408	57.2191	0.95053		7.08854	0.99077	57.2191	0.95867	56.1631	0.96449	57.2191	0.96002
					57.2	5.51658	57.2	767.176							60.0667	127.253	125.051	124.572											7.63382	0.9878	57.8693	0.95176	56.7083	0.96203	57.8693	0.95286	56.1631	0.98392	57.8693	0.94999		7.63382	0.99007	57.8693	0.95821	56.7083	0.96414	57.8693	0.95957
					57.85	5.51502	57.85	766.917							60.6869	127.223	125.032	124.553											8.17909	0.98693	58.5195	0.95124	57.247	0.96167	58.5195	0.95235	56.7083	0.98376	58.5195	0.94945		8.17909	0.98936	58.5195	0.95776	57.2536	0.9638	58.5195	0.95913
					58.5	5.51347	58.5	766.658							61.3538	127.191	125.012	124.532											8.72436	0.98606	58.5651	0.9512	57.2536	0.96166	58.5651	0.95232	57.2536	0.98361	58.5651	0.94941		8.72436	0.98865	58.5651	0.95773	57.7989	0.96345	58.5651	0.9591
					59.1146	5.512	59.1146	766.414							62.0207	127.159	124.992	124.512											9.26963	0.9852	59.1697	0.95072	57.7989	0.9613	59.1697	0.95185	57.307	0.98359	59.1697	0.94891		9.26963	0.98794	59.1697	0.9573	58.3442	0.96311	59.1697	0.95869
					59.15	5.51192	59.15	766.4							62.2914	127.146	124.984	124.503											9.81491	0.98433	59.8199	0.9502	58.3442	0.96093	59.8199	0.95134	57.7989	0.98345	59.8199	0.94838		9.81491	0.98724	59.8199	0.95685	58.8894	0.96276	59.8199	0.95825
					59.8	5.51037	59.8	766.142							62.6876	127.127	124.972	124.491											10.3602	0.98347	60.4702	0.94968	58.8894	0.96057	60.4702	0.95083	58.3442	0.9833	60.4702	0.94784		10.3602	0.98653	60.4702	0.9564	59.4347	0.96242	60.4702	0.95782
					60.45	5.50882	60.45	765.885							63.3544	127.094	124.951	124.471											10.9055	0.9826	60.7341	0.94947	58.9272	0.96054	60.7341	0.95063	58.8894	0.98314	60.7341	0.94762		10.9055	0.98582	60.7341	0.95621	59.98	0.96207	60.7341	0.95764
					61.1	5.50728	61.1	765.628							64.0213	127.063	124.931	124.45											11.4507	0.98174	61.1204	0.94916	59.4347	0.9602	61.1204	0.95033	59.4347	0.98298	61.1204	0.9473		11.4507	0.98512	61.1204	0.95594	60.5252	0.96173	61.1204	0.95738
					61.2258	5.50699	61.2258	765.578							64.5161	127.039	124.916	124.435											11.996	0.98088	61.7706	0.94865	59.98	0.95984	61.7706	0.94982	59.98	0.98283	61.7706	0.94677		11.996	0.98441	61.7706	0.95549	61.0705	0.96138	61.7706	0.95694
					61.75	5.50575	61.75	765.371							64.6882	127.031	124.911	124.43											12.5413	0.98002	62.4208	0.94813	60.5252	0.95947	62.4208	0.94932	60.5252	0.98267	62.4208	0.94623		12.5413	0.9837	62.4208	0.95503	61.6158	0.96104	62.4208	0.9565
					62.4	5.50421	62.4	765.115							65.3551	126.999	124.891	124.409											13.0865	0.97915	62.9032	0.94775	61.0705	0.95911	62.9032	0.94894	61.0705	0.98251	62.9032	0.94584		13.0865	0.983	62.9032	0.9547	62.1611	0.96069	62.9032	0.95617
					63.05	5.50268	63.05	764.86							66.022	126.967	124.871	124.389											13.6318	0.97829	63.071	0.94761	61.6158	0.95874	63.071	0.94881	61.5675	0.98237	63.071	0.9457		13.6318	0.98229	63.071	0.95458	62.7063	0.96035	63.071	0.95606
					63.337	5.50201	63.337	764.747							66.6889	126.935	124.851	124.368											14.1771	0.97743	63.7212	0.9471	62.1611	0.95838	63.7212	0.94831	61.6158	0.98236	63.7212	0.94517		14.1771	0.98159	63.7212	0.95413	63.2516	0.96	63.7212	0.95562
					63.7	5.50115	63.7	764.605							66.7408	126.933	124.849	124.367											14.7224	0.97657	64.3715	0.94658	62.7063	0.95801	64.3715	0.94781	62.1611	0.9822	64.3715	0.94463		14.7224	0.98088	64.3715	0.95368	63.7969	0.95966	64.3715	0.95519
					64.35	5.49963	64.35	764.351							67.3558	126.904	124.831	124.348											15.2676	0.97572	65.0217	0.94607	63.2516	0.95765	65.0217	0.94731	62.7063	0.98205	65.0217	0.9441		15.2676	0.98018	65.0217	0.95323	64.3422	0.95931	65.0217	0.95475
					65	5.49811	65	764.097							68.9655	126.828	124.783	124.299											15.8129	0.97486	65.0723	0.94603	63.7969	0.95728	65.0723	0.94727	63.2516	0.98189	65.0723	0.94406		15.8129	0.97947	65.0723	0.95319	64.8874	0.95897	65.0723	0.95471
					65.4483	5.49706	65.4483	763.922							71.1902	126.724	124.717	124.232											16.3582	0.974	65.6719	0.94556	64.3422	0.95692	65.6719	0.9468	63.3678	0.98186	65.6719	0.94357		16.3582	0.97877	65.6719	0.95277	65.4327	0.95862	65.6719	0.95431
					65.65	5.49659	65.65	763.843							73.4149	126.621	124.651	124.165											16.9034	0.97314	67.2414	0.94432	64.8874	0.95655	67.2414	0.94559	63.7969	0.98173	67.2414	0.94228		16.9034	0.97806	67.2414	0.95168	65.978	0.95828	67.2414	0.95326
					67.5595	5.49215	67.5595	763.102							75.6396	126.519	124.586	124.099											17.4487	0.97229	69.4105	0.94261	64.9279	0.95653	69.4105	0.94393	64.3422	0.98158	69.4105	0.94051		17.4487	0.97736	69.4105	0.95018	66.5233	0.95793	69.4105	0.9518
					69.6707	5.48727	69.6707	762.286							77.8643	126.418	124.521	124.033											17.994	0.97143	71.5795	0.94091	65.4327	0.95619	71.5795	0.94226	64.8874	0.98142	71.5795	0.93875		17.994	0.97666	71.5795	0.94868	67.0685	0.95759	71.5795	0.95035
					71.782	5.48243	71.782	761.476							80.089	126.318	124.457	123.968											18.5393	0.97058	73.7486	0.93921	65.978	0.95582	73.7486	0.94061	65.4327	0.98127	73.7486	0.93699		18.5393	0.97595	73.7486	0.94719	67.6138	0.95724	73.7486	0.94891
					73.8932	5.47761	73.8932	760.671							82.3137	126.219	124.393	123.903											19.0845	0.96972	75.9177	0.93752	66.5233	0.95546	75.9177	0.93896	65.978	0.98111	75.9177	0.93524		19.0845	0.97525	75.9177	0.9457	68.1591	0.9569	75.9177	0.94747
					76.0045	5.47283	76.0045	759.871							84.5384	126.12	124.329	123.838											19.6298	0.96887	78.0868	0.93584	67.0685	0.95509	78.0868	0.93731	66.5233	0.98095	78.0868	0.9335		19.6298	0.97455	78.0868	0.94421	68.7043	0.95655	78.0868	0.94603
					78.1157	5.46808	78.1157	759.076							86.7631	126.023	124.266	123.774											20.1751	0.96801	80.2558	0.93416	67.6138	0.95473	80.2558	0.93567	67.0685	0.9808	80.2558	0.93175		20.1751	0.97385	80.2558	0.94272	69.2496	0.95621	80.2558	0.94459
					80.2269	5.46337	80.2269	758.286							88.9878	125.926	124.204	123.71											20.7204	0.96716	82.4249	0.93248	67.9883	0.95448	82.4249	0.93403	67.6138	0.98064	82.4249	0.93002		20.7204	0.97314	82.4249	0.94124	69.7949	0.95586	82.4249	0.94316
					82.3381	5.45869	82.3381	757.5							91.2125	125.83	124.142	123.647											21.2656	0.96631	84.594	0.93081	68.1591	0.95436	84.594	0.9324	68.1591	0.98049	84.594	0.92829		21.2656	0.97244	84.594	0.93977	70.3402	0.95552	84.594	0.94173
					84.4494	5.45403	84.4494	756.72							93.4372	125.736	124.08	123.584											21.8109	0.96546	86.7631	0.92915	68.2284	0.95432	86.7631	0.93078	68.3484	0.98043	86.7631	0.92657		21.8109	0.97174	86.7631	0.93829	70.8854	0.95517	86.7631	0.9403
					86.5606	5.44941	86.5606	755.944							95.6619	125.642	124.019	123.522											22.3562	0.96461	88.9321	0.92749	68.7043	0.954	88.9321	0.92916	68.7043	0.98033	88.9321	0.92485		22.3562	0.97104	88.9321	0.93682	71.4307	0.95483	88.9321	0.93888
					88.6719	5.44482	88.6719	755.174							97.8865	125.548	123.958	123.46											22.9015	0.96376	91.1012	0.92584	69.2496	0.95363	91.1012	0.92754	69.2496	0.98017	91.1012	0.92313		22.9015	0.97034	91.1012	0.93535	71.976	0.95449	91.1012	0.93746
					90.7831	5.44026	90.7831	754.408							100.111	125.456	123.897	123.398											23.4467	0.96291	93.2703	0.92419	69.7949	0.95327	93.2703	0.92593	69.7949	0.98002	93.2703	0.92143		23.4467	0.96964	93.2703	0.93389	72.5212	0.95414	93.2703	0.93604
					92.8943	5.43574	92.8943	753.646							102.336	125.365	123.837	123.337											23.992	0.96206	95.4394	0.92255	70.3402	0.9529	95.4394	0.92433	70.3402	0.97986	95.4394	0.91972		23.992	0.96894	95.4394	0.93243	72.7289	0.95401	95.4394	0.93463
					95.0056	5.43124	95.0056	752.89							104.561	125.274	123.777	123.276											24.5373	0.96121	97.6085	0.92091	70.7487	0.95263	97.6085	0.92273	70.8854	0.97971	97.6085	0.91803		24.5373	0.96823	97.6085	0.93097	73.0665	0.9538	97.6085	0.93322
					97.1168	5.42677	97.1168	752.138							106.785	125.184	123.718	123.216											25.0825	0.96036	99.7775	0.91927	70.8854	0.95254	99.7775	0.92113	71.4307	0.97955	99.7775	0.91633		25.0825	0.96753	99.7775	0.92951	73.389	0.95359	99.7775	0.93181
					99.228	5.42234	99.228	751.391							109.01	125.095	123.659	123.156											25.6278	0.95952	101.947	0.91765	71.4307	0.95217	101.947	0.91954	71.976	0.97939	101.947	0.91465		25.6278	0.96683	101.947	0.92806	73.449	0.95355	101.947	0.9304
					101.339	5.41793	101.339	750.648							111.235	125.007	123.6	123.096											26.1731	0.95867	104.116	0.91602	71.976	0.95181	104.116	0.91796	72.5212	0.97924	104.116	0.91297		26.1731	0.96613	104.116	0.92662	73.6118	0.95345	104.116	0.929
					103.451	5.41355	103.451	749.91							113.459	124.92	123.542	123.037											26.7184	0.95783	106.285	0.91441	72.5212	0.95144	106.285	0.91638	73.0665	0.97908	106.285	0.91129		26.7184	0.96543	106.285	0.92517	74.1571	0.95311	106.285	0.92761
					105.562	5.4092	105.562	749.177							115.684	124.833	123.484	122.978											27.2636	0.95698	108.454	0.9128	73.0665	0.95108	108.454	0.9148	73.6118	0.97892	108.454	0.90962		27.2636	0.96474	108.454	0.92373	74.7023	0.95276	108.454	0.92621
					107.673	5.40489	107.673	748.448							117.909	124.747	123.427	122.92											27.8089	0.95614	110.623	0.91119	73.1489	0.95102	110.623	0.91323	74.1571	0.97877	110.623	0.90796		27.8089	0.96404	110.623	0.92229	75.2476	0.95242	110.623	0.92482
					109.784	5.4006	109.784	747.723							120.133	124.662	123.37	122.862											28.3542	0.95529	112.792	0.90959	73.6118	0.95071	112.792	0.91167	74.4691	0.97868	112.792	0.9063		28.3542	0.96334	112.792	0.92086	75.7929	0.95207	112.792	0.92343
					111.895	5.39634	111.895	747.003							122.358	124.578	123.313	122.804											28.8994	0.95445	114.961	0.90799	73.809	0.95058	114.961	0.91011	74.7023	0.97861	114.961	0.90464		28.8994	0.96264	114.961	0.91943	76.3381	0.95173	114.961	0.92205
					114.007	5.39211	114.007	746.288							124.583	124.494	123.257	122.747											29.4447	0.95361	117.13	0.9064	74.1571	0.95035	117.13	0.90855	75.2476	0.97846	117.13	0.90299		29.4447	0.96194	117.13	0.918	76.8834	0.95138	117.13	0.92067
					116.118	5.3879	116.118	745.577							126.808	124.412	123.201	122.69											29.99	0.95277	119.299	0.90481	74.7023	0.94998	119.299	0.907	75.7929	0.9783	119.299	0.90135		29.99	0.96124	119.299	0.91658	77.4287	0.95104	119.299	0.91929
					118.229	5.38373	118.229	744.87							129.032	124.33	123.146	122.633											30.5353	0.95192	121.468	0.90323	75.2476	0.94962	121.468	0.90546	76.3381	0.97814	121.468	0.89971		30.5353	0.96054	121.468	0.91515	77.974	0.95069	121.468	0.91791
					120.34	5.37958	120.34	744.168							131.257	124.248	123.091	122.577											31.0805	0.95108	123.637	0.90165	75.7929	0.94925	123.637	0.90392	76.8834	0.97799	123.637	0.89808		31.0805	0.95985	123.637	0.91374	78.5192	0.95035	123.637	0.91654
					122.452	5.37546	122.452	743.47							133.482	124.168	123.036	122.522											31.6258	0.95024	125.806	0.90008	76.3381	0.94889	125.806	0.90238	77.4287	0.97783	125.806	0.89645		31.6258	0.95915	125.806	0.91232	79.0645	0.95	125.806	0.91517
					124.563	5.37137	124.563	742.776							135.706	124.088	122.982	122.466											32.1711	0.9494	127.976	0.89851	76.8834	0.94852	127.976	0.90085	77.974	0.97768	127.976	0.89482		32.1711	0.95845	127.976	0.91091	79.2097	0.94991	127.976	0.91381
					126.674	5.3673	126.674	742.087							137.931	124.009	122.928	122.411											32.7163	0.94856	130.145	0.89695	77.4287	0.94816	130.145	0.89933	78.5192	0.97752	130.145	0.89321		32.7163	0.95775	130.145	0.9095	79.6098	0.94966	130.145	0.91245
					128.785	5.36327	128.785	741.402							140.156	123.931	122.874	122.357											33.2616	0.94773	132.314	0.89539	77.974	0.94779	132.314	0.8978	79.0645	0.97736	132.314	0.89159		33.2616	0.95706	132.314	0.9081	80.1551	0.94931	132.314	0.91109
					130.897	5.35926	130.897	740.721							142.38	123.853	122.821	122.302											33.8069	0.94689	134.483	0.89384	78.5192	0.94742	134.483	0.89629	79.6098	0.97721	134.483	0.88999		33.8069	0.95636	134.483	0.90669	80.7003	0.94897	134.483	0.90973
					133.008	5.35528	133.008	740.044							144.605	123.776	122.768	122.249											34.3522	0.94605	136.652	0.8923	79.0645	0.94706	136.652	0.89478	79.9298	0.97712	136.652	0.88838		34.3522	0.95567	136.652	0.9053	81.2456	0.94862	136.652	0.90838
					135.119	5.35132	135.119	739.371							146.83	123.7	122.715	122.195											34.8974	0.94522	138.821	0.89075	79.6098	0.94669	138.821	0.89327	80.1551	0.97705	138.821	0.88679		34.8974	0.95497	138.821	0.9039	81.7909	0.94828	138.821	0.90703
					137.23	5.34739	137.23	738.703							149.054	123.624	122.663	122.142											35.4427	0.94438	140.99	0.88922	80.1098	0.94636	140.99	0.89177	80.4698	0.97696	140.99	0.88519		35.4427	0.95427	140.99	0.90251	82.3362	0.94793	140.99	0.90568
					139.341	5.34349	139.341	738.039							151.279	123.55	122.611	122.089											35.988	0.94354	143.159	0.88768	80.1551	0.94633	143.159	0.89027	80.7003	0.9769	143.159	0.88361		35.988	0.95358	143.159	0.90112	82.8814	0.94759	143.159	0.90434
					141.453	5.33961	141.453	737.379							153.504	123.475	122.559	122.036											36.5333	0.94271	145.328	0.88616	80.7003	0.94596	145.328	0.88878	81.2456	0.97674	145.328	0.88202		36.5333	0.95288	145.328	0.89973	83.4267	0.94724	145.328	0.903
					143.564	5.33576	143.564	736.722							155.729	123.402	122.508	121.984											37.0785	0.94188	147.497	0.88463	81.2456	0.9456	147.497	0.88729	81.7909	0.97658	147.497	0.88045		37.0785	0.95219	147.497	0.89835	83.972	0.9469	147.497	0.90166
					145.675	5.33193	145.675	736.07							157.953	123.329	122.457	121.933											37.6238	0.94104	149.666	0.88311	81.7909	0.94523	149.666	0.88581	82.3362	0.97643	149.666	0.87887		37.6238	0.95149	149.666	0.89697	84.5172	0.94655	149.666	0.90032
					147.786	5.32813	147.786	735.422							160.178	123.257	122.407	121.881											38.1691	0.94021	151.835	0.8816	82.3362	0.94487	151.835	0.88433	82.8814	0.97627	151.835	0.87731		38.1691	0.9508	151.835	0.8956	85.0625	0.94621	151.835	0.89899
					149.898	5.32436	149.898	734.778							162.403	123.185	122.357	121.83											38.7144	0.93938	154.004	0.88009	82.8814	0.9445	154.004	0.88286	83.4267	0.97612	154.004	0.87574		38.7144	0.9501	154.004	0.89422	85.6078	0.94586	154.004	0.89766
					152.009	5.32061	152.009	734.138							164.627	123.115	122.307	121.779											39.2596	0.93855	156.174	0.87859	83.4267	0.94414	156.174	0.88139	83.972	0.97596	156.174	0.87419		39.2596	0.94941	156.174	0.89285	86.1531	0.94552	156.174	0.89634
					154.12	5.31688	154.12	733.502							166.852	123.044	122.257	121.729											39.8049	0.93772	158.343	0.87709	83.972	0.94377	158.343	0.87993	84.5172	0.9758	158.343	0.87263		39.8049	0.94872	158.343	0.89149	86.6983	0.94517	158.343	0.89502
					156.231	5.31318	156.231	732.869							169.077	122.975	122.208	121.679											40.3502	0.93689	160.512	0.8756	84.5172	0.94341	160.512	0.87847	85.0625	0.97565	160.512	0.87109		40.3502	0.94802	160.512	0.89012	87.2436	0.94483	160.512	0.8937
					158.343	5.30951	158.343	732.241							171.301	122.906	122.159	121.629											40.8954	0.93606	162.681	0.87411	85.0625	0.94304	162.681	0.87701	85.6078	0.97549	162.681	0.86954		40.8954	0.94733	162.681	0.88876	87.7889	0.94448	162.681	0.89238
					160.454	5.30586	160.454	731.616							173.526	122.837	122.111	121.58											41.4407	0.93523	164.85	0.87262	85.6078	0.94268	164.85	0.87556	86.1531	0.97534	164.85	0.868		41.4407	0.94664	164.85	0.8874	88.3341	0.94414	164.85	0.89107
					162.565	5.30223	162.565	730.996							175.751	122.77	122.063	121.531											41.986	0.9344	167.019	0.87114	86.1531	0.94231	167.019	0.87412	86.6983	0.97518	167.019	0.86647		41.986	0.94594	167.019	0.88605	88.8794	0.9438	167.019	0.88976
					164.676	5.29863	164.676	730.379							177.976	122.703	122.015	121.482											42.5313	0.93357	169.188	0.86967	86.6983	0.94195	169.188	0.87268	87.2436	0.97502	169.188	0.86494		42.5313	0.94525	169.188	0.8847	89.4247	0.94345	169.188	0.88845
					166.788	5.29505	166.788	729.766							180.2	122.636	121.967	121.433											43.0765	0.93274	171.357	0.8682	87.2436	0.94158	171.357	0.87124	87.7889	0.97487	171.357	0.86342		43.0765	0.94456	171.357	0.88335	89.97	0.94311	171.357	0.88714
					168.899	5.29149	168.899	729.156							182.425	122.57	121.92	121.385											43.6218	0.93192	173.526	0.86673	87.7889	0.94122	173.526	0.86981	88.3341	0.97471	173.526	0.8619		43.6218	0.94387	173.526	0.88201	90.5152	0.94276	173.526	0.88584
					171.01	5.28796	171.01	728.551							184.65	122.505	121.873	121.337											44.1671	0.93109	175.695	0.86527	88.3341	0.94085	175.695	0.86838	88.8794	0.97455	175.695	0.86039		44.1671	0.94317	175.695	0.88066	91.0605	0.94242	175.695	0.88455
					173.121	5.28446	173.121	727.949							186.874	122.44	121.827	121.29											44.7124	0.93027	177.864	0.86381	88.8794	0.94049	177.864	0.86696	89.4247	0.9744	177.864	0.85888		44.7124	0.94248	177.864	0.87932	91.6058	0.94207	177.864	0.88325
					175.232	5.28097	175.232	727.351							189.099	122.376	121.78	121.243											45.2576	0.92944	180.033	0.86236	89.4247	0.94012	180.033	0.86554	89.97	0.97424	180.033	0.85738		45.2576	0.94179	180.033	0.87799	92.1511	0.94173	180.033	0.88196
					177.344	5.27751	177.344	726.756							191.324	122.313	121.734	121.196											45.8029	0.92862	182.202	0.86091	89.97	0.93976	182.202	0.86413	90.5152	0.97409	182.202	0.85588		45.8029	0.9411	182.202	0.87666	92.6963	0.94138	182.202	0.88067
					179.455	5.27407	179.455	726.165							193.548	122.25	121.689	121.149											46.3482	0.92779	184.372	0.85947	90.3711	0.93949	184.372	0.86272	91.0605	0.97393	184.372	0.85438		46.3482	0.94041	184.372	0.87533	93.0714	0.94114	184.372	0.87938
					181.566	5.27066	181.566	725.578							195.773	122.187	121.643	121.103											46.8934	0.92697	186.541	0.85803	90.5152	0.93939	186.541	0.86131	91.6058	0.97377	186.541	0.85289		46.8934	0.93972	186.541	0.874	93.2416	0.94104	186.541	0.8781
					183.677	5.26726	183.677	724.994							197.998	122.126	121.598	121.057											47.4387	0.92615	188.71	0.8566	91.0605	0.93903	188.71	0.85991	92.1511	0.97362	188.71	0.85141		47.4387	0.93903	188.71	0.87268	93.7869	0.94069	188.71	0.87682
					185.789	5.26389	185.789	724.414							200.222	122.064	121.553	121.012											47.984	0.92533	190.879	0.85517	91.6058	0.93866	190.879	0.85852	92.6963	0.97346	190.879	0.84993		47.984	0.93834	190.879	0.87136	94.3321	0.94035	190.879	0.87554
					187.9	5.26055	187.9	723.837							202.447	122.004	121.509	120.966											48.5292	0.9245	193.048	0.85374	92.1511	0.9383	193.048	0.85713	93.2416	0.97331	193.048	0.84845		48.5292	0.93765	193.048	0.87004	94.8774	0.94	193.048	0.87427
					190.011	5.25722	190.011	723.264							204.672	121.943	121.465	120.921											49.0745	0.92368	195.217	0.85232	92.6963	0.93793	195.217	0.85574	93.7869	0.97315	195.217	0.84698		49.0745	0.93696	195.217	0.86872	95.4227	0.93966	195.217	0.87299
					192.122	5.25392	192.122	722.694							206.897	121.884	121.421	120.877											49.6198	0.92286	197.386	0.85091	93.2416	0.93757	197.386	0.85436	94.3321	0.97299	197.386	0.84551		49.6198	0.93627	197.386	0.86741	95.968	0.93931	197.386	0.87173
					194.234	5.25063	194.234	722.128							209.121	121.825	121.377	120.832											50.1651	0.92204	199.555	0.8495	93.6115	0.93732	199.555	0.85298	94.8774	0.97284	199.555	0.84405		50.1651	0.93558	199.555	0.8661	96.5132	0.93897	199.555	0.87046
					196.345	5.24737	196.345	721.566							211.346	121.766	121.334	120.788											50.7103	0.92123	201.724	0.84809	93.7869	0.9372	201.724	0.85161	95.4227	0.97268	201.724	0.8426		50.7103	0.93489	201.724	0.8648	97.0319	0.93864	201.724	0.8692
					198.456	5.24414	198.456	721.006							213.571	121.708	121.291	120.744											51.2556	0.92041	203.893	0.84669	94.3321	0.93684	203.893	0.85024	95.968	0.97253	203.893	0.84114		51.2556	0.9342	203.893	0.8635	97.0585	0.93862	203.893	0.86794
					200.567	5.24092	200.567	720.451							215.795	121.651	121.248	120.701											51.8009	0.91959	206.062	0.84529	94.8774	0.93647	206.062	0.84887	96.5132	0.97237	206.062	0.8397		51.8009	0.93351	206.062	0.8622	97.2719	0.93849	206.062	0.86668
					202.679	5.23772	202.679	719.898							218.02	121.594	121.206	120.658											52.3462	0.91877	208.231	0.8439	95.4227	0.93611	208.231	0.84751	97.0585	0.97221	208.231	0.83825		52.3462	0.93282	208.231	0.8609	97.6038	0.93828	208.231	0.86543
					204.79	5.23455	204.79	719.349							220.245	121.537	121.164	120.615											52.8914	0.91796	210.4	0.84251	95.968	0.93574	210.4	0.84615	97.2119	0.97217	210.4	0.83681		52.8914	0.93214	210.4	0.85961	98.1491	0.93793	210.4	0.86417
					206.901	5.23139	206.901	718.803							222.469	121.481	121.122	120.572											53.4367	0.91714	212.57	0.84112	96.1918	0.93559	212.57	0.8448	97.6038	0.97206	212.57	0.83538		53.4367	0.93145	212.57	0.85832	98.6943	0.93759	212.57	0.86293
					209.012	5.22826	209.012	718.261							224.694	121.426	121.08	120.53											53.982	0.91633	214.739	0.83974	96.5132	0.93538	214.739	0.84345	98.1491	0.9719	214.739	0.83395		53.982	0.93076	214.739	0.85703	99.2396	0.93724	214.739	0.86168
					211.123	5.22515	211.123	717.722							226.919	121.371	121.039	120.488											54.5273	0.91551	216.908	0.83837	97.0585	0.93501	216.908	0.84211	98.6943	0.97175	216.908	0.83253		54.5273	0.93007	216.908	0.85574	99.7849	0.9369	216.908	0.86044
					213.235	5.22205	213.235	717.186							229.143	121.317	120.998	120.446											55.0725	0.9147	219.077	0.837	97.6038	0.93465	219.077	0.84077	99.2396	0.97159	219.077	0.8311		55.0725	0.92939	219.077	0.85446	100.33	0.93655	219.077	0.8592
					215.346	5.21898	215.346	716.654							231.368	121.263	120.957	120.404											55.6178	0.91388	221.246	0.83563	98.1491	0.93428	221.246	0.83944	99.7849	0.97143	221.246	0.82969		55.6178	0.9287	221.246	0.85318	100.875	0.93621	221.246	0.85796
					217.457	5.21593	217.457	716.124							233.593	121.209	120.917	120.363											56.1631	0.91307	223.415	0.83426	98.6943	0.93392	223.415	0.8381	100.33	0.97128	223.415	0.82828		56.1631	0.92801	223.415	0.85191	101.421	0.93586	223.415	0.85673
					219.568	5.2129	219.568	715.598							235.818	121.156	120.877	120.322											56.7083	0.91226	225.584	0.83291	99.2396	0.93355	225.584	0.83678	100.875	0.97112	225.584	0.82687		56.7083	0.92733	225.584	0.85064	101.966	0.93552	225.584	0.85549
					221.68	5.20988	221.68	715.075							238.042	121.104	120.837	120.281											57.2536	0.91145	227.753	0.83155	99.7849	0.93319	227.753	0.83546	101.421	0.97096	227.753	0.82547		57.2536	0.92664	227.753	0.84937	102.511	0.93517	227.753	0.85427
					223.791	5.20689	223.791	714.556							240.267	121.052	120.797	120.241											57.7989	0.91064	229.922	0.8302	100.33	0.93282	229.922	0.83414	101.966	0.97081	229.922	0.82407		57.7989	0.92595	229.922	0.8481	103.057	0.93483	229.922	0.85304
					225.902	5.20392	225.902	714.039							242.492	121	120.758	120.201											58.3442	0.90983	232.091	0.82886	100.875	0.93246	232.091	0.83282	102.511	0.97065	232.091	0.82268		58.3442	0.92527	232.091	0.84684	103.393	0.93462	232.091	0.85182
					228.013	5.20097	228.013	713.526							244.716	120.949	120.718	120.161											58.8894	0.90902	234.26	0.82751	101.112	0.9323	234.26	0.83151	103.057	0.9705	234.26	0.82129		58.8894	0.92458	234.26	0.84557	103.602	0.93449	234.26	0.8506
					230.125	5.19803	230.125	713.015							246.941	120.899	120.68	120.121											59.4347	0.90821	236.429	0.82618	101.421	0.93209	236.429	0.83021	103.602	0.97034	236.429	0.8199		59.4347	0.9239	236.429	0.84432	104.147	0.93414	236.429	0.84938
					232.236	5.19512	232.236	712.508							249.166	120.849	120.641	120.082											59.98	0.9074	238.598	0.82484	101.966	0.93173	238.598	0.82891	104.147	0.97018	238.598	0.81852		59.98	0.92321	238.598	0.84306	104.692	0.9338	238.598	0.84816
					234.347	5.19222	234.347	712.004							251.39	120.799	120.603	120.043											60.5252	0.90659	240.768	0.82352	102.511	0.93136	240.768	0.82761	104.692	0.97003	240.768	0.81715		60.5252	0.92253	240.768	0.84181	105.238	0.93345	240.768	0.84695
					236.458	5.18935	236.458	711.503							253.615	120.75	120.564	120.004											61.0705	0.90578	242.937	0.82219	103.057	0.931	242.937	0.82631	105.238	0.96987	242.937	0.81577		61.0705	0.92184	242.937	0.84056	105.783	0.93311	242.937	0.84574
					238.57	5.18649	238.57	711.005							255.84	120.701	120.527	119.965											61.6158	0.90498	245.106	0.82087	103.602	0.93063	245.106	0.82503	105.783	0.96972	245.106	0.81441		61.6158	0.92116	245.106	0.83931	106.328	0.93276	245.106	0.84454
					240.681	5.18365	240.681	710.51							258.065	120.653	120.489	119.927											62.1611	0.90417	247.275	0.81955	104.147	0.93027	247.275	0.82374	106.328	0.96956	247.275	0.81304		62.1611	0.92047	247.275	0.83807	106.873	0.93242	247.275	0.84333
					242.792	5.18083	242.792	710.018							260.289	120.605	120.452	119.889											62.7063	0.90337	249.444	0.81824	104.692	0.9299	249.444	0.82246	106.873	0.9694	249.444	0.81169		62.7063	0.91979	249.444	0.83683	107.413	0.93207	249.444	0.84213
					244.903	5.17802	244.903	709.529							262.514	120.557	120.415	119.851											63.2516	0.90256	251.613	0.81693	105.238	0.92954	251.613	0.82118	107.419	0.96925	251.613	0.81033		63.2516	0.91911	251.613	0.83559	107.419	0.93207	251.613	0.84094
					247.014	5.17524	247.014	709.043							264.739	120.51	120.378	119.813											63.7969	0.90176	253.782	0.81563	105.783	0.92917	253.782	0.81991	107.964	0.96909	253.782	0.80898		63.7969	0.91842	253.782	0.83435	107.964	0.93173	253.782	0.83974
					249.126	5.17247	249.126	708.56							266.963	120.464	120.341	119.776											64.3422	0.90095	255.951	0.81433	106.328	0.92881	255.951	0.81864	108.253	0.96901	255.951	0.80764		64.3422	0.91774	255.951	0.83312	108.509	0.93138	255.951	0.83855
					251.237	5.16973	251.237	708.08							269.188	120.418	120.305	119.739											64.8874	0.90015	258.12	0.81304	106.873	0.92844	258.12	0.81738	108.509	0.96894	258.12	0.80629		64.8874	0.91706	258.12	0.83189	109.055	0.93104	258.12	0.83736
					253.348	5.167	253.348	707.602							271.413	120.372	120.269	119.702											65.4327	0.89935	260.289	0.81174	107.419	0.92808	260.289	0.81611	109.055	0.96878	260.289	0.80496		65.4327	0.91638	260.289	0.83066	109.6	0.93069	260.289	0.83617
					255.459	5.16428	255.459	707.128							273.637	120.326	120.233	119.666											65.978	0.89854	262.458	0.81046	107.964	0.92771	262.458	0.81486	109.6	0.96862	262.458	0.80362		65.978	0.91569	262.458	0.82944	110.145	0.93035	262.458	0.83499
					257.571	5.16159	257.571	706.656							275.862	120.281	120.197	119.629											66.5233	0.89774	264.627	0.80917	108.509	0.92735	264.627	0.8136	110.145	0.96847	264.627	0.8023		66.5233	0.91501	264.627	0.82822	110.69	0.93	264.627	0.83381
					259.682	5.15891	259.682	706.187							278.087	120.237	120.162	119.593											67.0685	0.89694	266.796	0.80789	109.055	0.92698	266.796	0.81236	110.69	0.96831	266.796	0.80097		67.0685	0.91433	266.796	0.827	110.774	0.92995	266.796	0.83263
					261.793	5.15625	261.793	705.722							280.311	120.193	120.127	119.557											67.6138	0.89614	268.966	0.80662	109.6	0.92661	268.966	0.81111	111.236	0.96816	268.966	0.79965		67.6138	0.91365	268.966	0.82578	111.236	0.92966	268.966	0.83145
					263.904	5.15361	263.904	705.258							282.536	120.149	120.092	119.522											68.1591	0.89534	271.135	0.80535	110.145	0.92625	271.135	0.80987	111.781	0.968	271.135	0.79834		68.1591	0.91297	271.135	0.82457	111.781	0.92931	271.135	0.83028
					266.016	5.15098	266.016	704.798							284.761	120.106	120.057	119.486											68.7043	0.89454	273.304	0.80408	110.69	0.92588	273.304	0.80863	112.326	0.96784	273.304	0.79702		68.7043	0.91228	273.304	0.82336	112.326	0.92897	273.304	0.82911
					268.127	5.14837	268.127	704.341							286.986	120.063	120.023	119.451											69.2496	0.89374	275.473	0.80282	111.014	0.92567	275.473	0.8074	112.871	0.96769	275.473	0.79572		69.2496	0.9116	275.473	0.82215	112.871	0.92862	275.473	0.82794
					270.238	5.14578	270.238	703.886							289.21	120.02	119.988	119.416											69.7949	0.89295	277.642	0.80156	111.236	0.92552	277.642	0.80617	113.417	0.96753	277.642	0.79441		69.7949	0.91092	277.642	0.82095	113.417	0.92828	277.642	0.82677
					272.349	5.14321	272.349	703.434							291.435	119.978	119.954	119.382											70.3402	0.89215	279.811	0.8003	111.781	0.92515	279.811	0.80494	113.962	0.96737	279.811	0.79311		70.3402	0.91024	279.811	0.81975	113.962	0.92793	279.811	0.82561
					274.461	5.14065	274.461	702.985							293.66	119.936	119.921	119.347											70.8854	0.89135	281.98	0.79905	112.326	0.92479	281.98	0.80372	114.507	0.96722	281.98	0.79182		70.8854	0.90956	281.98	0.81855	114.507	0.92759	281.98	0.82445
					276.572	5.1381	276.572	702.538							295.884	119.895	119.887	119.313											71.4307	0.89056	284.149	0.79781	112.871	0.92442	284.149	0.80251	115.052	0.96706	284.149	0.79053		71.4307	0.90888	284.149	0.81735	115.052	0.92724	284.149	0.82329
					278.683	5.13558	278.683	702.094							298.109	119.854	119.854	119.279											71.976	0.88976	286.318	0.79656	113.417	0.92406	286.318	0.80129	115.598	0.96691	286.318	0.78924		71.976	0.9082	286.318	0.81616	115.598	0.9269	286.318	0.82214
					280.794	5.13307	280.794	701.653							300.334	119.813	119.821	119.245											72.5212	0.88896	288.487	0.79532	113.962	0.92369	288.487	0.80008	116.143	0.96675	288.487	0.78796		72.5212	0.90752	288.487	0.81497	116.143	0.92655	288.487	0.82099
					282.905	5.13058	282.905	701.214							302.558	119.773	119.788	119.212											73.0665	0.88817	290.656	0.79409	114.507	0.92333	290.656	0.79888	116.688	0.96659	290.656	0.78668		73.0665	0.90684	290.656	0.81378	116.688	0.92621	290.656	0.81984
					285.017	5.1281	285.017	700.778							304.783	119.733	119.755	119.178											73.6118	0.88738	292.825	0.79286	115.052	0.92296	292.825	0.79767	117.234	0.96644	292.825	0.7854		73.6118	0.90616	292.825	0.8126	117.234	0.92586	292.825	0.81869
					287.128	5.12564	287.128	700.345							307.008	119.694	119.723	119.145											74.1571	0.88658	294.994	0.79163	115.598	0.9226	294.994	0.79647	117.779	0.96628	294.994	0.78413		74.1571	0.90548	294.994	0.81141	117.779	0.92552	294.994	0.81755
					289.239	5.12319	289.239	699.914							309.232	119.654	119.69	119.112											74.7023	0.88579	297.164	0.79041	116.143	0.92223	297.164	0.79528	118.324	0.96613	297.164	0.78286		74.7023	0.90481	297.164	0.81023	118.324	0.92517	297.164	0.81641
					291.35	5.12076	291.35	699.486							311.457	119.616	119.658	119.08											75.2476	0.885	299.333	0.78919	116.688	0.92187	299.333	0.79409	118.869	0.96597	299.333	0.7816		75.2476	0.90413	299.333	0.80906	118.869	0.92483	299.333	0.81527
					293.462	5.11835	293.462	699.06							313.682	119.577	119.627	119.047											75.7929	0.88421	301.502	0.78797	117.234	0.9215	301.502	0.7929	119.415	0.96581	301.502	0.78034		75.7929	0.90345	301.502	0.80788	119.415	0.92449	301.502	0.81413
					295.573	5.11595	295.573	698.637							315.907	119.539	119.595	119.015											76.3381	0.88342	303.671	0.78676	117.779	0.92114	303.671	0.79172	119.96	0.96566	303.671	0.77909		76.3381	0.90277	303.671	0.80671	119.96	0.92414	303.671	0.813
					297.684	5.11357	297.684	698.217							318.131	119.501	119.564	118.983											76.8834	0.88263	305.84	0.78555	118.324	0.92077	305.84	0.79054	120.505	0.9655	305.84	0.77784		76.8834	0.90209	305.84	0.80554	120.505	0.9238	305.84	0.81187
					299.795	5.1112	299.795	697.799							320.356	119.464	119.532	118.951											77.4287	0.88184	308.009	0.78434	118.869	0.92041	308.009	0.78936	121.05	0.96535	308.009	0.77659		77.4287	0.90142	308.009	0.80437	121.05	0.92345	308.009	0.81074
					301.907	5.10885	301.907	697.383							322.581	119.427	119.502	118.92											77.974	0.88105	310.178	0.78314	119.055	0.92028	310.178	0.78819	121.596	0.96519	310.178	0.77535		77.974	0.90074	310.178	0.80321	121.596	0.92311	310.178	0.80961
					304.018	5.10651	304.018	696.97							324.805	119.39	119.471	118.888											78.5192	0.88026	312.347	0.78195	119.415	0.92004	312.347	0.78702	122.141	0.96503	312.347	0.77411		78.5192	0.90006	312.347	0.80205	121.875	0.92293	312.347	0.80849
					306.129	5.10418	306.129	696.56							327.03	119.353	119.44	118.857											79.0645	0.87947	314.516	0.78075	119.475	0.92	314.516	0.78586	122.686	0.96488	314.516	0.77287		79.0645	0.89938	314.516	0.80089	122.141	0.92276	314.516	0.80737
					308.24	5.10188	308.24	696.152							329.255	119.317	119.41	118.826											79.6098	0.87868	316.685	0.77956	119.96	0.91968	316.685	0.7847	123.232	0.96472	316.685	0.77164		79.6098	0.89871	316.685	0.79974	122.686	0.92242	316.685	0.80625
					310.351	5.09958	310.351	695.746							331.479	119.281	119.38	118.795											80.1551	0.8779	318.854	0.77838	120.505	0.91931	318.854	0.78354	123.777	0.96457	318.854	0.77042		80.1551	0.89803	318.854	0.79858	123.232	0.92207	318.854	0.80513
					312.463	5.0973	312.463	695.343							333.704	119.246	119.35	118.765											80.7003	0.87711	321.023	0.7772	121.05	0.91895	321.023	0.78239	124.322	0.96441	321.023	0.76919		80.7003	0.89736	321.023	0.79743	123.777	0.92173	321.023	0.80402
					314.574	5.09504	314.574	694.942							335.929	119.211	119.32	118.734											81.2456	0.87632	323.192	0.77602	121.596	0.91858	323.192	0.78124	124.867	0.96425	323.192	0.76797		81.2456	0.89668	323.192	0.79628	124.322	0.92138	323.192	0.80291
					316.685	5.09279	316.685	694.543							338.154	119.176	119.291	118.704											81.7909	0.87554	325.362	0.77485	122.141	0.91822	325.362	0.78009	125.413	0.9641	325.362	0.76676		81.7909	0.896	325.362	0.79514	124.867	0.92104	325.362	0.8018
					318.796	5.09055	318.796	694.147							340.378	119.142	119.261	118.674											82.3362	0.87475	327.531	0.77367	122.415	0.91803	327.531	0.77895	125.415	0.9641	327.531	0.76555		82.3362	0.89533	327.531	0.794	125.413	0.92069	327.531	0.8007
					320.908	5.08833	320.908	693.754							342.603	119.107	119.232	118.645											82.8814	0.87397	329.7	0.77251	122.686	0.91785	329.7	0.77781	125.958	0.96394	329.7	0.76434		82.8814	0.89465	329.7	0.79286	125.475	0.92065	329.7	0.7996
					323.019	5.08613	323.019	693.362							344.828	119.073	119.203	118.615											83.4267	0.87319	331.869	0.77134	123.232	0.91749	331.869	0.77667	126.503	0.96379	331.869	0.76313		83.4267	0.89398	331.869	0.79172	125.958	0.92035	331.869	0.7985
					325.13	5.08393	325.13	692.973							347.052	119.04	119.174	118.586											83.972	0.8724	334.038	0.77019	123.777	0.91712	334.038	0.77554	126.555	0.96377	334.038	0.76193		83.972	0.8933	334.038	0.79059	126.503	0.92	334.038	0.7974
					327.241	5.08175	327.241	692.587							349.277	119.007	119.146	118.557											84.5172	0.87162	336.207	0.76903	124.322	0.91676	336.207	0.77441	127.049	0.96363	336.207	0.76074		84.5172	0.89263	336.207	0.78945	126.736	0.91986	336.207	0.7963
					329.353	5.07959	329.353	692.202							351.502	118.974	119.118	118.528											85.0625	0.87084	338.376	0.76788	124.867	0.91639	338.376	0.77329	127.594	0.96347	338.376	0.75954		85.0625	0.89196	338.376	0.78832	127.049	0.91966	338.376	0.79521
					331.464	5.07743	331.464	691.82							353.726	118.941	119.089	118.499											85.6078	0.87006	340.545	0.76673	125.413	0.91603	340.545	0.77217	128.139	0.96332	340.545	0.75836		85.6078	0.89128	340.545	0.7872	127.594	0.91931	340.545	0.79412
					333.575	5.0753	333.575	691.44							355.951	118.909	119.061	118.47											86.1531	0.86928	342.714	0.76558	125.958	0.91566	342.714	0.77105	128.684	0.96316	342.714	0.75717		86.1531	0.89061	342.714	0.78607	128.139	0.91897	342.714	0.79303
					335.686	5.07317	335.686	691.063							358.176	118.877	119.034	118.442											86.6983	0.8685	344.883	0.76444	126.503	0.9153	344.883	0.76993	129.23	0.963	344.883	0.75599		86.6983	0.88993	344.883	0.78495	128.684	0.91862	344.883	0.79195
					337.798	5.07106	337.798	690.687							360.4	118.845	119.006	118.414											87.2436	0.86772	347.052	0.7633	127.049	0.91493	347.052	0.76882	129.775	0.96285	347.052	0.75481		87.2436	0.88926	347.052	0.78383	129.23	0.91828	347.052	0.79086
					339.909	5.06896	339.909	690.314							362.625	118.813	118.979	118.386											87.7889	0.86694	349.221	0.76217	127.594	0.91457	349.221	0.76772	130.32	0.96269	349.221	0.75364		87.7889	0.88859	349.221	0.78272	129.775	0.91793	349.221	0.78978
					342.02	5.06688	342.02	689.943							364.85	118.782	118.951	118.358											88.3341	0.86616	351.39	0.76104	128.139	0.9142	351.39	0.76661	130.865	0.96254	351.39	0.75247		88.3341	0.88792	351.39	0.7816	130.32	0.91759	351.39	0.78871
					344.131	5.06481	344.131	689.574							367.075	118.751	118.924	118.33											88.8794	0.86538	353.56	0.75991	128.684	0.91384	353.56	0.76551	131.411	0.96238	353.56	0.7513		88.8794	0.88724	353.56	0.78049	130.865	0.91724	353.56	0.78763
					346.242	5.06275	346.242	689.208							369.299	118.721	118.897	118.303											89.4247	0.86461	355.729	0.75879	129.23	0.91347	355.729	0.76442	131.956	0.96222	355.729	0.75014		89.4247	0.88657	355.729	0.77938	131.056	0.91712	355.729	0.78656
					348.354	5.0607	348.354	688.843							371.524	118.69	118.871	118.276											89.97	0.86383	357.898	0.75767	129.775	0.91311	357.898	0.76332	132.501	0.96207	357.898	0.74898		89.97	0.8859	357.898	0.77828	131.411	0.9169	357.898	0.78549
					350.465	5.05867	350.465	688.481							373.749	118.66	118.844	118.249											90.5152	0.86305	360.067	0.75655	130.32	0.91274	360.067	0.76223	133.047	0.96191	360.067	0.74782		90.5152	0.88523	360.067	0.77717	131.716	0.91671	360.067	0.78442
					352.576	5.05665	352.576	688.121							375.973	118.63	118.818	118.222											91.0605	0.86228	362.236	0.75544	130.865	0.91238	362.236	0.76115	133.592	0.96176	362.236	0.74667		91.0605	0.88455	362.236	0.77607	131.956	0.91655	362.236	0.78335
					354.687	5.05464	354.687	687.763							378.198	118.601	118.792	118.195											91.6058	0.8615	364.405	0.75433	131.411	0.91201	364.405	0.76007	134.137	0.9616	364.405	0.74552		91.6058	0.88388	364.405	0.77497	132.501	0.91621	364.405	0.78229
					356.799	5.05265	356.799	687.407							380.423	118.571	118.766	118.168											92.1511	0.86073	366.574	0.75323	131.716	0.91181	366.574	0.75899	134.682	0.96144	366.574	0.74438		92.1511	0.88321	366.574	0.77388	132.856	0.91598	366.574	0.78123
					358.91	5.05066	358.91	687.054							382.647	118.542	118.74	118.142											92.6963	0.85996	368.743	0.75212	131.956	0.91165	368.743	0.75791	135.228	0.96129	368.743	0.74324		92.6963	0.88254	368.743	0.77278	133.047	0.91586	368.743	0.78017
					361.021	5.04869	361.021	686.702							384.872	118.514	118.714	118.116											93.2416	0.85918	370.912	0.75103	132.501	0.91128	370.912	0.75684	135.773	0.96113	370.912	0.7421		93.2416	0.88187	370.912	0.77169	133.592	0.91552	370.912	0.77912
					363.132	5.04674	363.132	686.352							387.097	118.485	118.689	118.09											93.7869	0.85841	373.081	0.74993	133.047	0.91092	373.081	0.75577	136.037	0.96106	373.081	0.74097		93.7869	0.8812	373.081	0.7706	134.137	0.91518	373.081	0.77806
					365.244	5.04479	365.244	686.005							389.321	118.457	118.663	118.064											94.3321	0.85764	375.25	0.74884	133.592	0.91055	375.25	0.7547	136.318	0.96098	375.25	0.73984		94.3321	0.88053	375.25	0.76952	134.682	0.91483	375.25	0.77701
					367.355	5.04286	367.355	685.659							391.546	118.429	118.638	118.038											94.8774	0.85687	377.419	0.74775	134.137	0.91019	377.419	0.75364	136.397	0.96095	377.419	0.73871		94.8774	0.87986	377.419	0.76843	135.228	0.91449	377.419	0.77597
					369.466	5.04094	369.466	685.316							393.771	118.401	118.613	118.013											95.4227	0.8561	379.588	0.74667	134.682	0.90982	379.588	0.75258	136.863	0.96082	379.588	0.73759		95.4227	0.87919	379.588	0.76735	135.773	0.91414	379.588	0.77492
					371.577	5.03903	371.577	684.974							395.996	118.374	118.588	117.987											95.968	0.85533	381.758	0.74558	134.957	0.90964	381.758	0.75153	137.409	0.96066	381.758	0.73647		95.968	0.87852	381.758	0.76627	136.318	0.9138	381.758	0.77388
					373.689	5.03713	373.689	684.635							398.22	118.347	118.564	117.962											96.5132	0.85456	383.927	0.74451	135.228	0.90946	383.927	0.75047	137.954	0.96051	383.927	0.73536		96.5132	0.87785	383.927	0.7652	136.863	0.91345	383.927	0.77283
					375.8	5.03524	375.8	684.298							400.445	118.32	118.539	117.937											97.0585	0.85379	386.096	0.74343	135.773	0.90909	386.096	0.74943	138.499	0.96035	386.096	0.73424		97.0585	0.87718	386.096	0.76412	137.409	0.91311	386.096	0.7718
					377.911	5.03337	377.911	683.962							402.67	118.293	118.515	117.912											97.6038	0.85302	388.265	0.74236	136.217	0.90879	388.265	0.74838	139.044	0.9602	388.265	0.73314		97.6038	0.87651	388.265	0.76305	137.954	0.91276	388.265	0.77076
					380.022	5.03151	380.022	683.629							404.894	118.266	118.491	117.888											98.1491	0.85225	390.434	0.74129	136.318	0.90873	390.434	0.74734	139.59	0.96004	390.434	0.73203		98.1491	0.87584	390.434	0.76198	138.499	0.91242	390.434	0.76973
					382.133	5.02966	382.133	683.297							407.119	118.24	118.467	117.863											98.6943	0.85148	392.603	0.74023	136.863	0.90836	392.603	0.7463	140.135	0.95988	392.603	0.73093		98.6943	0.87518	392.603	0.76092	139.037	0.91208	392.603	0.76869
					384.245	5.02782	384.245	682.968							409.344	118.214	118.443	117.839											99.2396	0.85072	394.772	0.73917	137.409	0.908	394.772	0.74526	140.68	0.95973	394.772	0.72983		99.2396	0.87451	394.772	0.75985	139.044	0.91207	394.772	0.76766
					386.356	5.02599	386.356	682.64							411.568	118.188	118.419	117.815											99.7849	0.84995	396.941	0.73811	137.954	0.90763	396.941	0.74423	141.226	0.95957	396.941	0.72874		99.7849	0.87384	396.941	0.75879	139.59	0.91173	396.941	0.76664
					388.467	5.02417	388.467	682.314							413.793	118.163	118.396	117.791											100.33	0.84918	399.11	0.73706	138.257	0.90743	399.11	0.7432	141.771	0.95941	399.11	0.72764		100.33	0.87317	399.11	0.75773	140.135	0.91138	399.11	0.76561
					390.578	5.02237	390.578	681.99							416.018	118.137	118.373	117.767											100.875	0.84842	401.279	0.736	138.499	0.90727	401.279	0.74218	141.917	0.95937	401.279	0.72656		100.875	0.8725	401.279	0.75667	140.68	0.91104	401.279	0.76459
					392.69	5.02057	392.69	681.668							418.242	118.112	118.349	117.743											101.421	0.84765	403.448	0.73496	139.044	0.9069	403.448	0.74115	142.316	0.95926	403.448	0.72547		101.421	0.87184	403.448	0.75562	141.226	0.91069	403.448	0.76357
					394.801	5.01879	394.801	681.348							420.467	118.088	118.326	117.72											101.966	0.84689	405.617	0.73391	139.59	0.90654	405.617	0.74013	142.861	0.9591	405.617	0.72439		101.966	0.87117	405.617	0.75457	141.771	0.91035	405.617	0.76255
					396.912	5.01702	396.912	681.03							422.692	118.063	118.303	117.696											102.511	0.84613	407.786	0.73287	140.135	0.90617	407.786	0.73912	143.407	0.95895	407.786	0.72332		102.511	0.8705	407.786	0.75352	142.316	0.91	407.786	0.76154
					399.023	5.01525	399.023	680.714							424.917	118.038	118.281	117.673											103.057	0.84536	409.956	0.73183	140.68	0.90581	409.956	0.73811	143.952	0.95879	409.956	0.72224		103.057	0.86984	409.956	0.75247	142.861	0.90966	409.956	0.76053
					401.135	5.0135	401.135	680.399							427.141	118.014	118.258	117.65											103.602	0.8446	412.125	0.7308	141.226	0.90544	412.125	0.7371	144.497	0.95863	412.125	0.72117		103.602	0.86917	412.125	0.75143	143.407	0.90931	412.125	0.75952
					403.246	5.01176	403.246	680.087							429.366	117.99	118.236	117.627											104.147	0.84384	414.294	0.72977	141.771	0.90508	414.294	0.73609	145.042	0.95848	414.294	0.7201		104.147	0.8685	414.294	0.75039	143.952	0.90897	414.294	0.75851
					405.357	5.01003	405.357	679.776							431.591	117.967	118.213	117.604											104.692	0.84308	416.463	0.72874	142.316	0.90471	416.463	0.73509	145.588	0.95832	416.463	0.71904		104.692	0.86784	416.463	0.74935	144.497	0.90862	416.463	0.7575
					407.468	5.00832	407.468	679.467							433.815	117.943	118.191	117.582											105.238	0.84232	418.632	0.72772	142.861	0.90435	418.632	0.73409	146.133	0.95817	418.632	0.71798		105.238	0.86717	418.632	0.74831	145.042	0.90828	418.632	0.7565
					409.58	5.00661	409.58	679.16							436.04	117.92	118.169	117.559											105.783	0.84156	420.801	0.72669	143.178	0.90413	420.801	0.73309	146.678	0.95801	420.801	0.71692		105.783	0.86651	420.801	0.74727	145.588	0.90793	420.801	0.7555
					411.691	5.00491	411.691	678.854							438.265	117.897	118.148	117.537											106.328	0.8408	422.97	0.72568	143.407	0.90398	422.97	0.7321	147.224	0.95785	422.97	0.71587		106.328	0.86584	422.97	0.74624	146.133	0.90759	422.97	0.7545
					413.802	5.00322	413.802	678.551							440.489	117.874	118.126	117.515											106.873	0.84004	425.139	0.72466	143.952	0.90361	425.139	0.7311	147.769	0.9577	425.139	0.71482		106.873	0.86518	425.139	0.74521	146.678	0.90724	425.139	0.7535
					415.913	5.00155	415.913	678.249							442.714	117.851	118.104	117.493											107.419	0.83928	427.308	0.72365	144.497	0.90325	427.308	0.73012	148.314	0.95754	427.308	0.71377		107.419	0.86451	427.308	0.74418	147.224	0.9069	427.308	0.75251
					418.024	4.99988	418.024	677.949							444.939	117.829	118.083	117.471											107.964	0.83852	429.477	0.72264	145.042	0.90288	429.477	0.72913	148.698	0.95743	429.477	0.71273		107.964	0.86385	429.477	0.74316	147.769	0.90655	429.477	0.75151
					420.136	4.99822	420.136	677.65							447.164	117.806	118.062	117.449											108.509	0.83776	431.646	0.72164	145.588	0.90252	431.646	0.72815	148.859	0.95739	431.646	0.71169		108.509	0.86318	431.646	0.74213	148.314	0.90621	431.646	0.75052
					422.247	4.99658	422.247	677.354							449.388	117.784	118.041	117.428											109.055	0.83701	433.815	0.72063	146.133	0.90215	433.815	0.72717	149.238	0.95728	433.815	0.71065		109.055	0.86252	433.815	0.74111	148.578	0.90604	433.815	0.74954
					424.358	4.99494	424.358	677.059							451.613	117.762	118.02	117.406											109.6	0.83625	435.984	0.71963	146.358	0.902	435.984	0.7262	149.405	0.95723	435.984	0.70962		109.6	0.86185	435.984	0.7401	148.859	0.90586	435.984	0.74855
					426.469	4.99331	426.469	676.765							453.838	117.741	117.999	117.385											110.145	0.8355	438.154	0.71864	146.678	0.90179	438.154	0.72523	149.95	0.95707	438.154	0.70859		110.145	0.86119	438.154	0.73908	149.405	0.90552	438.154	0.74757
					428.581	4.9917	428.581	676.474							456.062	117.719	117.978	117.364											110.69	0.83474	440.323	0.71765	147.224	0.90142	440.323	0.72426	150.495	0.95692	440.323	0.70756		110.69	0.86053	440.323	0.73807	149.95	0.90518	440.323	0.74659
					430.692	4.99009	430.692	676.184							458.287	117.698	117.957	117.343											111.236	0.83399	442.492	0.71666	147.769	0.90106	442.492	0.72329	151.04	0.95676	442.492	0.70654		111.236	0.85986	442.492	0.73705	150.495	0.90483	442.492	0.74561
					432.803	4.98849	432.803	675.896							460.512	117.677	117.937	117.322											111.781	0.83323	444.661	0.71567	148.314	0.90069	444.661	0.72233	151.459	0.95664	444.661	0.70552		111.781	0.8592	444.661	0.73605	151.04	0.90449	444.661	0.74463
					434.914	4.9869	434.914	675.609							462.736	117.656	117.917	117.301											112.326	0.83248	446.83	0.71469	148.859	0.90033	446.83	0.72137	151.586	0.95661	446.83	0.7045		112.326	0.85854	446.83	0.73504	151.586	0.90414	446.83	0.74366
					437.026	4.98533	437.026	675.324							464.961	117.635	117.897	117.28											112.871	0.83173	448.999	0.71371	149.405	0.89996	448.999	0.72041	152.131	0.95645	448.999	0.70348		112.871	0.85788	448.999	0.73403	152.131	0.9038	448.999	0.74269
					439.137	4.98376	439.137	675.041							467.186	117.615	117.877	117.26											113.417	0.83097	451.168	0.71273	149.418	0.89995	451.168	0.71946	152.676	0.95629	451.168	0.70247		113.417	0.85721	451.168	0.73303	152.676	0.90345	451.168	0.74172
					441.248	4.9822	441.248	674.76							469.41	117.594	117.857	117.24											113.962	0.83022	453.337	0.71175	149.95	0.8996	453.337	0.71851	153.019	0.9562	453.337	0.70147		113.962	0.85655	453.337	0.73203	153.222	0.90311	453.337	0.74075
					443.359	4.98065	443.359	674.48							471.635	117.574	117.837	117.22											114.507	0.82947	455.506	0.71078	150.495	0.89923	455.506	0.71756	153.222	0.95614	455.506	0.70046		114.507	0.85589	455.506	0.73103	153.767	0.90276	455.506	0.73979
					445.471	4.97911	445.471	674.201							473.86	117.554	117.817	117.199											115.052	0.82872	457.675	0.70982	151.04	0.89887	457.675	0.71662	153.767	0.95598	457.675	0.69946		115.052	0.85523	457.675	0.73004	154.312	0.90242	457.675	0.73882
					447.582	4.97758	447.582	673.924							476.085	117.534	117.798	117.18											115.598	0.82797	459.844	0.70885	151.586	0.8985	459.844	0.71568	154.312	0.95582	459.844	0.69846		115.598	0.85457	459.844	0.72905	154.399	0.90236	459.844	0.73786
					449.693	4.97605	449.693	673.649							478.309	117.515	117.779	117.16											116.143	0.82722	462.013	0.70789	152.131	0.89814	462.013	0.71474	154.857	0.95567	462.013	0.69747		116.143	0.85391	462.013	0.72806	154.857	0.90207	462.013	0.7369
					451.804	4.97454	451.804	673.376							480.534	117.495	117.759	117.14											116.688	0.82647	464.182	0.70693	152.676	0.89777	464.182	0.7138	155.403	0.95551	464.182	0.69648		116.688	0.85325	464.182	0.72707	155.403	0.90173	464.182	0.73595
					453.915	4.97304	453.915	673.104							482.759	117.476	117.74	117.121											117.234	0.82572	466.351	0.70598	153.222	0.89741	466.351	0.71287	155.948	0.95536	466.351	0.69549		117.234	0.85259	466.351	0.72608	155.948	0.90138	466.351	0.73499
					456.027	4.97154	456.027	672.833							484.983	117.457	117.721	117.101											117.779	0.82497	468.521	0.70502	153.767	0.89704	468.521	0.71194	156.493	0.9552	468.521	0.6945		117.779	0.85192	468.521	0.7251	156.199	0.90122	468.521	0.73404
					458.138	4.97006	458.138	672.564							487.208	117.438	117.702	117.082											118.324	0.82423	470.69	0.70407	154.312	0.89668	470.69	0.71101	157.038	0.95504	470.69	0.69352		118.324	0.85126	470.69	0.72411	156.493	0.90104	470.69	0.73309
					460.249	4.96858	460.249	672.297							489.433	117.419	117.684	117.063											118.869	0.82348	472.859	0.70313	154.857	0.89631	472.859	0.71009	157.584	0.95489	472.859	0.69254		118.869	0.8506	472.859	0.72314	157.038	0.90069	472.859	0.73214
					462.36	4.96711	462.36	672.031							491.657	117.401	117.665	117.044											119.415	0.82273	475.028	0.70218	155.403	0.89595	475.028	0.70917	158.119	0.95474	475.028	0.69156		119.415	0.84994	475.028	0.72216	157.584	0.90035	475.028	0.7312
					464.472	4.96565	464.472	671.767							493.882	117.382	117.647	117.025											119.96	0.82199	477.197	0.70124	155.948	0.89558	477.197	0.70825	158.129	0.95473	477.197	0.69059		119.96	0.84929	477.197	0.72118	158.129	0.9	477.197	0.73026
					466.583	4.9642	466.583	671.504							496.107	117.364	117.628	117.006											120.505	0.82124	479.366	0.7003	156.493	0.89522	479.366	0.70734	158.539	0.95461	479.366	0.68962		120.505	0.84863	479.366	0.72021	158.674	0.89966	479.366	0.72931
					468.694	4.96276	468.694	671.243							498.331	117.346	117.61	116.988											121.05	0.8205	481.535	0.69937	157.038	0.89485	481.535	0.70642	158.674	0.95458	481.535	0.68865		121.05	0.84797	481.535	0.71924	158.899	0.89952	481.535	0.72838
					470.805	4.96132	470.805	670.983							500.556	117.328	117.592	116.969											121.596	0.81975	483.704	0.69844	157.584	0.89449	483.704	0.70551	159.079	0.95446	483.704	0.68769		121.596	0.84731	483.704	0.71827	159.22	0.89931	483.704	0.72744
					472.917	4.9599	472.917	670.724							502.781	117.311	117.574	116.951											122.141	0.81901	485.873	0.69751	158.129	0.89412	485.873	0.70461	159.22	0.95442	485.873	0.68673		122.141	0.84665	485.873	0.71731	159.765	0.89897	485.873	0.7265
					475.028	4.95848	475.028	670.468							505.006	117.293	117.556	116.932											122.686	0.81827	488.042	0.69658	158.674	0.89376	488.042	0.7037	159.765	0.95426	488.042	0.68577		122.686	0.84599	488.042	0.71634	160.31	0.89862	488.042	0.72557
					477.139	4.95707	477.139	670.212							507.23	117.276	117.538	116.914											123.232	0.81752	490.211	0.69566	159.22	0.89339	490.211	0.7028	160.31	0.95411	490.211	0.68482		123.232	0.84533	490.211	0.71538	160.855	0.89828	490.211	0.72464
					479.25	4.95567	479.25	669.958							509.455	117.258	117.521	116.896											123.777	0.81678	492.38	0.69474	159.765	0.89303	492.38	0.70191	160.855	0.95395	492.38	0.68386		123.777	0.84468	492.38	0.71442	161.401	0.89793	492.38	0.72371
					481.362	4.95428	481.362	669.706							511.68	117.241	117.503	116.878											124.322	0.81604	494.55	0.69382	160.31	0.89266	494.55	0.70101	161.401	0.9538	494.55	0.68292		124.322	0.84402	494.55	0.71346	161.946	0.89759	494.55	0.72279
					483.473	4.9529	483.473	669.455							513.904	117.224	117.486	116.861											124.867	0.8153	496.719	0.69291	160.855	0.8923	496.719	0.70012	161.946	0.95364	496.719	0.68197		124.867	0.84336	496.719	0.71251	162.491	0.89724	496.719	0.72186
					485.584	4.95152	485.584	669.205							516.129	117.207	117.469	116.843											125.413	0.81456	498.888	0.692	161.401	0.89193	498.888	0.69923	162.491	0.95348	498.888	0.68103		125.413	0.8427	498.888	0.71156	162.68	0.89713	498.888	0.72094
					487.695	4.95015	487.695	668.957							518.354	117.191	117.452	116.825											125.958	0.81382	501.057	0.69109	161.78	0.89168	501.057	0.69834	163.036	0.95333	501.057	0.68009		125.958	0.84205	501.057	0.71061	163.036	0.8969	501.057	0.72002
					489.806	4.9488	489.806	668.71							520.578	117.174	117.435	116.808											126.503	0.81308	503.226	0.69018	161.946	0.89157	503.226	0.69746	163.582	0.95317	503.226	0.67915		126.503	0.84139	503.226	0.70966	163.582	0.89655	503.226	0.71911
					491.918	4.94744	491.918	668.464							522.803	117.158	117.418	116.791											127.049	0.81234	505.395	0.68928	162.491	0.8912	505.395	0.69658	164.127	0.95302	505.395	0.67822		127.049	0.84073	505.395	0.70871	164.127	0.89621	505.395	0.71819
					494.029	4.9461	494.029	668.22							525.028	117.142	117.401	116.773											127.594	0.8116	507.564	0.68838	163.036	0.89084	507.564	0.6957	164.6	0.95288	507.564	0.67729		127.594	0.84008	507.564	0.70777	164.672	0.89587	507.564	0.71728
					496.14	4.94476	496.14	667.978							527.253	117.126	117.384	116.756											128.139	0.81087	509.733	0.68748	163.52	0.89051	509.733	0.69483	164.672	0.95286	509.733	0.67636		128.139	0.83942	509.733	0.70683	165.218	0.89552	509.733	0.71637
					498.251	4.94344	498.251	667.736							529.477	117.11	117.368	116.739											128.684	0.81013	511.902	0.68659	163.582	0.89047	511.902	0.69395	165.2	0.95271	511.902	0.67543		128.684	0.83876	511.902	0.70589	165.763	0.89518	511.902	0.71546
					500.363	4.94212	500.363	667.496							531.702	117.094	117.351	116.723											129.23	0.80939	514.071	0.6857	163.76	0.89035	514.071	0.69308	165.218	0.9527	514.071	0.67451		129.23	0.83811	514.071	0.70495	166.308	0.89483	514.071	0.71455
					502.474	4.9408	502.474	667.258							533.927	117.078	117.335	116.706											129.775	0.80866	516.24	0.68481	164.127	0.89011	516.24	0.69222	165.763	0.95255	516.24	0.67359		129.775	0.83745	516.24	0.70401	166.853	0.89449	516.24	0.71364
					504.585	4.9395	504.585	667.021							536.151	117.063	117.318	116.689											130.32	0.80792	518.409	0.68392	164.672	0.88974	518.409	0.69135	166.308	0.95239	518.409	0.67268		130.32	0.8368	518.409	0.70308	167.399	0.89414	518.409	0.71274
					506.696	4.9382	506.696	666.785							538.376	117.048	117.302	116.673											130.865	0.80719	520.578	0.68304	165.218	0.88938	520.578	0.69049	166.853	0.95224	520.578	0.67176		130.865	0.83614	520.578	0.70215	167.944	0.8938	520.578	0.71184
					508.808	4.93691	508.808	666.55							540.601	117.032	117.286	116.656											131.411	0.80645	522.747	0.68216	165.763	0.88901	522.747	0.68963	167.399	0.95208	522.747	0.67085		131.411	0.83549	522.747	0.70122	168.489	0.89345	522.747	0.71094
					510.919	4.93563	510.919	666.317							542.825	117.017	117.27	116.64											131.956	0.80572	524.917	0.68128	166.308	0.88865	524.917	0.68878	167.944	0.95192	524.917	0.66995		131.956	0.83483	524.917	0.70029	169.034	0.89311	524.917	0.71005
					513.03	4.93435	513.03	666.085							545.05	117.002	117.255	116.624											132.501	0.80499	527.086	0.68041	166.853	0.88828	527.086	0.68792	168.321	0.95182	527.086	0.66904		132.501	0.83418	527.086	0.69937	169.58	0.89276	527.086	0.70915
					515.141	4.93308	515.141	665.854							547.275	116.988	117.239	116.608											133.047	0.80425	529.255	0.67954	166.88	0.88826	529.255	0.68707	168.489	0.95177	529.255	0.66814		133.047	0.83353	529.255	0.69845	170.125	0.89242	529.255	0.70826
					517.253	4.93182	517.253	665.625							549.499	116.973	117.223	116.592											133.592	0.80352	531.424	0.67867	167.399	0.88792	531.424	0.68622	169.034	0.95161	531.424	0.66724		133.592	0.83287	531.424	0.69752	170.67	0.89207	531.424	0.70737
					519.364	4.93057	519.364	665.397							551.724	116.959	117.208	116.576											134.137	0.80279	533.593	0.6778	167.944	0.88755	533.593	0.68538	169.58	0.95145	533.593	0.66635		134.137	0.83222	533.593	0.69661	171.216	0.89173	533.593	0.70648
					521.475	4.92932	521.475	665.17							553.949	116.944	117.192	116.56											134.682	0.80206	535.762	0.67694	168.489	0.88719	535.762	0.68454	170.125	0.9513	535.762	0.66545		134.682	0.83156	535.762	0.69569	171.761	0.89138	535.762	0.70559
					523.586	4.92809	523.586	664.944							556.174	116.93	117.177	116.544											135.228	0.80133	537.931	0.67608	169.034	0.88682	537.931	0.6837	170.181	0.95128	537.931	0.66456		135.228	0.83091	537.931	0.69478	171.861	0.89132	537.931	0.70471
					525.697	4.92685	525.697	664.72							558.398	116.916	117.162	116.529											135.773	0.8006	540.1	0.67522	169.58	0.88646	540.1	0.68286	170.67	0.95114	540.1	0.66367		135.773	0.83026	540.1	0.69386	172.306	0.89104	540.1	0.70383
					527.809	4.92563	527.809	664.497							560.623	116.902	117.147	116.513											136.318	0.79987	542.269	0.67437	170.125	0.88609	542.269	0.68203	170.721	0.95113	542.269	0.66279		136.318	0.82961	542.269	0.69295	172.851	0.89069	542.269	0.70295
					529.92	4.92441	529.92	664.275							562.848	116.888	117.132	116.498											136.863	0.79914	544.438	0.67351	170.67	0.88573	544.438	0.68119	171.216	0.95099	544.438	0.66191		136.863	0.82895	544.438	0.69205	173.397	0.89035	544.438	0.70207
					532.031	4.9232	532.031	664.055							565.072	116.874	117.117	116.483											137.409	0.79841	546.607	0.67266	171.216	0.88536	546.607	0.68036	171.761	0.95083	546.607	0.66103		137.409	0.8283	546.607	0.69114	173.942	0.89	546.607	0.70119
					534.142	4.922	534.142	663.835							567.297	116.861	117.102	116.468											137.954	0.79768	548.776	0.67182	171.761	0.885	548.776	0.67954	172.306	0.95067	548.776	0.66015		137.954	0.82765	548.776	0.69024	174.487	0.88966	548.776	0.70032
					536.254	4.9208	536.254	663.617							569.522	116.847	117.087	116.453											138.499	0.79695	550.945	0.67097	172.306	0.88463	550.945	0.67871	172.851	0.95052	550.945	0.65928		138.499	0.827	550.945	0.68933	175.032	0.88931	550.945	0.69945
					538.365	4.91961	538.365	663.4							571.746	116.834	117.073	116.438											139.044	0.79623	553.115	0.67013	172.851	0.88427	553.115	0.67789	173.397	0.95036	553.115	0.65841		139.044	0.82635	553.115	0.68844	175.521	0.889	553.115	0.69858
					540.476	4.91842	540.476	663.185							573.971	116.82	117.058	116.423											139.59	0.7955	555.284	0.66929	173.397	0.8839	555.284	0.67707	173.942	0.95021	555.284	0.65754		139.59	0.82569	555.284	0.68754	175.578	0.88897	555.284	0.69771
					542.587	4.91725	542.587	662.97							576.196	116.807	117.044	116.408											140.135	0.79478	557.453	0.66845	173.942	0.88354	557.453	0.67626	174.487	0.95005	557.453	0.65668		140.135	0.82504	557.453	0.68664	176.123	0.88862	557.453	0.69684
					544.699	4.91608	544.699	662.757							578.42	116.794	117.03	116.393											140.68	0.79405	559.622	0.66762	174.487	0.88317	559.622	0.67544	175.032	0.94989	559.622	0.65581		140.68	0.82439	559.622	0.68575	176.668	0.88828	559.622	0.69598
					546.81	4.91491	546.81	662.545							580.645	116.781	117.015	116.379											141.226	0.79333	561.791	0.66679	175.032	0.88281	561.791	0.67463	175.578	0.94974	561.791	0.65495		141.226	0.82374	561.791	0.68486	177.214	0.88793	561.791	0.69511
					548.921	4.91376	548.921	662.334							582.87	116.769	117.001	116.364											141.771	0.7926	563.96	0.66596	175.578	0.88244	563.96	0.67382	176.123	0.94958	563.96	0.6541		141.771	0.82309	563.96	0.68397	177.759	0.88759	563.96	0.69425
					551.032	4.91261	551.032	662.124							585.095	116.756	116.987	116.35											142.316	0.79188	566.129	0.66513	176.123	0.88208	566.129	0.67302	176.668	0.94943	566.129	0.65324		142.316	0.82244	566.129	0.68308	178.304	0.88724	566.129	0.6934
					553.143	4.91146	553.143	661.915							587.319	116.743	116.973	116.336											142.861	0.79115	568.298	0.66431	176.668	0.88171	568.298	0.67222	177.214	0.94927	568.298	0.65239		142.861	0.82179	568.298	0.6822	178.849	0.8869	568.298	0.69254
					555.255	4.91032	555.255	661.708							589.544	116.731	116.959	116.322											143.407	0.79043	570.467	0.66349	176.722	0.88167	570.467	0.67141	177.759	0.94911	570.467	0.65154		143.407	0.82114	570.467	0.68131	179.395	0.88656	570.467	0.69168
					557.366	4.90919	557.366	661.502							591.769	116.719	116.946	116.308											143.952	0.78971	572.636	0.66267	177.214	0.88135	572.636	0.67062	178.304	0.94896	572.636	0.6507		143.952	0.82049	572.636	0.68043	179.842	0.88627	572.636	0.69083
					559.477	4.90807	559.477	661.297							593.993	116.706	116.932	116.294											144.497	0.78899	574.805	0.66186	177.759	0.88098	574.805	0.66982	178.849	0.9488	574.805	0.64985		144.497	0.81984	574.805	0.67955	179.94	0.88621	574.805	0.68998
					561.588	4.90695	561.588	661.092							596.218	116.694	116.918	116.28											145.042	0.78827	576.974	0.66104	178.304	0.88062	576.974	0.66903	179.395	0.94865	576.974	0.64901		145.042	0.81919	576.974	0.67868	180.485	0.88587	576.974	0.68913
					563.7	4.90584	563.7	660.89							598.443	116.682	116.905	116.266											145.588	0.78755	579.143	0.66023	178.849	0.88025	579.143	0.66824	179.94	0.94849	579.143	0.64817		145.588	0.81854	579.143	0.6778	181.03	0.88552	579.143	0.68829
					565.811	4.90473	565.811	660.688							600.667	116.67	116.892	116.252											146.133	0.78683	581.313	0.65942	179.395	0.87989	581.313	0.66745	180.485	0.94833	581.313	0.64734		146.133	0.8179	581.313	0.67693	181.576	0.88518	581.313	0.68744
					567.922	4.90363	567.922	660.487							602.892	116.659	116.878	116.239											146.678	0.78611	583.482	0.65862	179.94	0.87952	583.482	0.66666	181.03	0.94818	583.482	0.64651		146.678	0.81725	583.482	0.67606	182.121	0.88483	583.482	0.6866
					570.033	4.90254	570.033	660.287							605.117	116.647	116.865	116.225											147.224	0.78539	585.651	0.65782	180.485	0.87915	585.651	0.66588	181.576	0.94802	585.651	0.64568		147.224	0.8166	585.651	0.67519	182.666	0.88449	585.651	0.68576
					572.145	4.90145	572.145	660.089							607.341	116.635	116.852	116.212											147.769	0.78467	587.82	0.65702	181.03	0.87879	587.82	0.6651	182.121	0.94786	587.82	0.64485		147.769	0.81595	587.82	0.67432	183.212	0.88414	587.82	0.68492
					574.256	4.90037	574.256	659.891							609.566	116.624	116.839	116.198											148.314	0.78395	589.989	0.65622	181.282	0.87862	589.989	0.66432	182.666	0.94771	589.989	0.64402		148.314	0.8153	589.989	0.67346	183.757	0.8838	589.989	0.68408
					576.367	4.89929	576.367	659.695							611.791	116.613	116.826	116.185											148.859	0.78324	592.158	0.65542	181.576	0.87842	592.158	0.66355	183.212	0.94755	592.158	0.6432		148.859	0.81466	592.158	0.67259	184.302	0.88345	592.158	0.68325
					578.478	4.89822	578.478	659.5							614.016	116.601	116.813	116.172											149.405	0.78252	594.327	0.65463	182.121	0.87806	594.327	0.66277	183.757	0.9474	594.327	0.64238		149.405	0.81401	594.327	0.67173	184.847	0.88311	594.327	0.68242
					580.59	4.89716	580.59	659.305							616.24	116.59	116.8	116.159											149.95	0.7818	596.496	0.65384	182.666	0.87769	596.496	0.662	184.302	0.94724	596.496	0.64156		149.95	0.81336	596.496	0.67087	185.393	0.88276	596.496	0.68158
					582.701	4.8961	582.701	659.112							618.465	116.579	116.788	116.146											150.495	0.78109	598.665	0.65305	183.212	0.87733	598.665	0.66123	184.847	0.94708	598.665	0.64075		150.495	0.81271	598.665	0.67001	185.843	0.88248	598.665	0.68075
					584.812	4.89504	584.812	658.92							620.69	116.568	116.775	116.133											151.04	0.78037	600.834	0.65227	183.757	0.87696	600.834	0.66047	185.393	0.94693	600.834	0.63994		151.04	0.81207	600.834	0.66916	185.938	0.88242	600.834	0.67993
					586.923	4.894	586.923	658.729							622.914	116.557	116.763	116.12											151.586	0.77966	603.003	0.65148	184.302	0.8766	603.003	0.6597	185.938	0.94677	603.003	0.63913		151.586	0.81142	603.003	0.66831	186.483	0.88207	603.003	0.6791
					589.034	4.89296	589.034	658.539							625.139	116.547	116.75	116.107											152.131	0.77894	605.172	0.6507	184.523	0.87645	605.172	0.65894	186.483	0.94662	605.172	0.63832		152.131	0.81078	605.172	0.66745	187.028	0.88173	605.172	0.67828
					591.146	4.89192	591.146	658.35							627.364	116.536	116.738	116.095											152.676	0.77823	607.341	0.64993	184.847	0.87623	607.341	0.65818	187.028	0.94646	607.341	0.63752		152.676	0.81013	607.341	0.66661	187.574	0.88138	607.341	0.67746
					593.257	4.89089	593.257	658.162							629.588	116.525	116.726	116.082											153.222	0.77752	609.511	0.64915	185.393	0.87587	609.511	0.65743	187.574	0.9463	609.511	0.63672		153.222	0.80948	609.511	0.66576	188.119	0.88104	609.511	0.67664
					595.368	4.88987	595.368	657.975							631.813	116.515	116.713	116.07											153.767	0.7768	611.68	0.64838	185.663	0.87569	611.68	0.65667	187.883	0.94622	611.68	0.63592		153.767	0.80884	611.68	0.66491	188.664	0.88069	611.68	0.67582
					597.479	4.88885	597.479	657.789							634.038	116.505	116.701	116.057											154.312	0.77609	613.849	0.64761	185.938	0.8755	613.849	0.65592	188.119	0.94615	613.849	0.63512		154.312	0.80819	613.849	0.66407	188.723	0.88066	613.849	0.675
					599.591	4.88784	599.591	657.604							636.263	116.494	116.689	116.045											154.857	0.77538	616.018	0.64684	186.483	0.87514	616.018	0.65517	188.664	0.94599	616.018	0.63433		154.857	0.80755	616.018	0.66323	189.21	0.88035	616.018	0.67419
					601.702	4.88683	601.702	657.42							638.487	116.484	116.677	116.033											155.403	0.77467	618.187	0.64607	187.028	0.87477	618.187	0.65443	189.21	0.94584	618.187	0.63354		155.403	0.8069	618.187	0.66239	189.755	0.88	618.187	0.67338
					603.813	4.88583	603.813	657.237							640.712	116.474	116.666	116.021											155.948	0.77396	620.356	0.64531	187.574	0.87441	620.356	0.65368	189.755	0.94568	620.356	0.63275		155.948	0.80626	620.356	0.66155	190.3	0.87966	620.356	0.67257
					605.924	4.88483	605.924	657.055							642.937	116.464	116.654	116.009											156.493	0.77325	622.525	0.64455	188.119	0.87404	622.525	0.65294	190.3	0.94552	622.525	0.63196		156.493	0.80561	622.525	0.66071	190.845	0.87931	622.525	0.67176
					608.036	4.88384	608.036	656.874							645.161	116.454	116.642	115.997											157.038	0.77254	624.694	0.64379	188.664	0.87368	624.694	0.6522	190.845	0.94537	624.694	0.63118		157.038	0.80497	624.694	0.65988	190.883	0.87929	624.694	0.67095
					610.147	4.88285	610.147	656.694							647.386	116.444	116.63	115.985											157.584	0.77183	626.863	0.64304	189.21	0.87331	626.863	0.65146	191.391	0.94521	626.863	0.63039		157.584	0.80433	626.863	0.65905	191.391	0.87897	626.863	0.67015
					612.258	4.88187	612.258	656.515							649.611	116.435	116.619	115.973											158.129	0.77112	629.032	0.64228	189.755	0.87295	629.032	0.65073	191.936	0.94506	629.032	0.62962		158.129	0.80368	629.032	0.65822	191.936	0.87862	629.032	0.66934
					614.369	4.88089	614.369	656.337							651.835	116.425	116.607	115.961											158.674	0.77041	631.201	0.64153	190.3	0.87258	631.201	0.65	192.481	0.9449	631.201	0.62884		158.674	0.80304	631.201	0.65739	192.481	0.87828	631.201	0.66854
					616.481	4.87992	616.481	656.16							654.06	116.415	116.596	115.949											159.22	0.76971	633.37	0.64078	190.343	0.87255	633.37	0.64927	193.026	0.94474	633.37	0.62806		159.22	0.80239	633.37	0.65656	193.026	0.87793	633.37	0.66774
					618.592	4.87896	618.592	655.984							656.285	116.406	116.585	115.938											159.765	0.769	635.539	0.64004	190.845	0.87222	635.539	0.64854	193.404	0.94464	635.539	0.62729		159.765	0.80175	635.539	0.65574	193.572	0.87759	635.539	0.66695
					620.703	4.878	620.703	655.809							658.509	116.397	116.574	115.926											160.31	0.76829	637.709	0.63929	191.391	0.87185	637.709	0.64781	193.572	0.94459	637.709	0.62652		160.31	0.80111	637.709	0.65492	193.944	0.87735	637.709	0.66615
					622.814	4.87704	622.814	655.634							660.734	116.387	116.562	115.915											160.855	0.76759	639.878	0.63855	191.936	0.87149	639.878	0.64709	194.117	0.94443	639.878	0.62576		160.855	0.80047	639.878	0.6541	194.117	0.87725	639.878	0.66536
					624.925	4.87609	624.925	655.461							662.959	116.378	116.551	115.904											161.401	0.76688	642.047	0.63781	192.481	0.87112	642.047	0.64637	194.662	0.94428	642.047	0.62499		161.401	0.79982	642.047	0.65328	194.662	0.8769	642.047	0.66456
					627.037	4.87515	627.037	655.288							665.184	116.369	116.54	115.892											161.946	0.76618	644.216	0.63708	193.026	0.87076	644.216	0.64565	195.208	0.94412	644.216	0.62423		161.946	0.79918	644.216	0.65246	195.144	0.8766	644.216	0.66377
					629.148	4.87421	629.148	655.117							667.408	116.36	116.529	115.881											162.491	0.76547	646.385	0.63634	193.572	0.87039	646.385	0.64493	195.753	0.94396	646.385	0.62347		162.491	0.79854	646.385	0.65165	195.208	0.87656	646.385	0.66299
					631.259	4.87327	631.259	654.946							669.633	116.351	116.518	115.87											163.036	0.76477	648.554	0.63561	193.584	0.87039	648.554	0.64422	196.298	0.94381	648.554	0.62271		163.036	0.7979	648.554	0.65083	195.753	0.87621	648.554	0.6622
					633.37	4.87234	633.37	654.776							671.858	116.342	116.508	115.859											163.582	0.76407	650.723	0.63488	194.117	0.87003	650.723	0.64351	196.843	0.94365	650.723	0.62196		163.582	0.79726	650.723	0.65002	196.298	0.87587	650.723	0.66141
					635.482	4.87142	635.482	654.608							674.082	116.333	116.497	115.848											164.127	0.76336	652.892	0.63415	194.484	0.86978	652.892	0.6428	197.389	0.94349	652.892	0.62121		164.127	0.79662	652.892	0.64921	196.843	0.87552	652.892	0.66063
					637.593	4.8705	637.593	654.44							676.307	116.325	116.486	115.837											164.672	0.76266	655.061	0.63343	194.662	0.86966	655.061	0.64209	197.934	0.94334	655.061	0.62046		164.672	0.79597	655.061	0.64841	197.004	0.87542	655.061	0.65985
					639.704	4.86958	639.704	654.273							678.532	116.316	116.476	115.826											165.218	0.76196	657.23	0.6327	195.208	0.8693	657.23	0.64138	198.479	0.94318	657.23	0.61971		165.218	0.79533	657.23	0.6476	197.389	0.87518	657.23	0.65907
					641.815	4.86867	641.815	654.106							680.756	116.307	116.465	115.815											165.763	0.76126	659.399	0.63198	195.753	0.86893	659.399	0.64068	199.024	0.94303	659.399	0.61897		165.763	0.79469	659.399	0.6468	197.934	0.87483	659.399	0.65829
					643.927	4.86777	643.927	653.941							682.981	116.299	116.455	115.805											166.308	0.76056	661.568	0.63126	196.298	0.86857	661.568	0.63998	199.57	0.94287	661.568	0.61822		166.308	0.79405	661.568	0.64599	198.479	0.87449	661.568	0.65752
					646.038	4.86687	646.038	653.777							685.206	116.291	116.444	115.794											166.853	0.75986	663.737	0.63055	196.843	0.8682	663.737	0.63928	199.584	0.94287	663.737	0.61748		166.853	0.79341	663.737	0.64519	199.024	0.87414	663.737	0.65674
					648.149	4.86597	648.149	653.613							687.43	116.282	116.434	115.783											167.399	0.75916	665.907	0.62983	197.389	0.86784	665.907	0.63858	200.115	0.94271	665.907	0.61674		167.399	0.79277	665.907	0.6444	199.57	0.8738	665.907	0.65597
					650.26	4.86508	650.26	653.451							689.655	116.274	116.424	115.773											167.944	0.75846	668.076	0.62912	197.934	0.86747	668.076	0.63789	200.66	0.94256	668.076	0.61601		167.944	0.79213	668.076	0.6436	200.115	0.87345	668.076	0.6552
					652.372	4.86419	652.372	653.289							691.88	116.266	116.414	115.763											168.489	0.75776	670.245	0.62841	198.479	0.86711	670.245	0.6372	201.206	0.9424	670.245	0.61528		168.489	0.79149	670.245	0.64281	200.66	0.87311	670.245	0.65443
					654.483	4.86331	654.483	653.128							694.105	116.258	116.404	115.752											169.034	0.75706	672.414	0.6277	198.864	0.86685	672.414	0.63651	201.751	0.94225	672.414	0.61454		169.034	0.79085	672.414	0.64201	201.206	0.87276	672.414	0.65367
					656.594	4.86243	656.594	652.968							696.329	116.25	116.394	115.742											169.58	0.75637	674.583	0.627	199.024	0.86674	674.583	0.63582	202.296	0.94209	674.583	0.61382		169.58	0.79021	674.583	0.64122	201.751	0.87242	674.583	0.6529
					658.705	4.86156	658.705	652.808							698.554	116.242	116.384	115.732											170.125	0.75567	676.752	0.6263	199.57	0.86638	676.752	0.63514	202.841	0.94193	676.752	0.61309		170.125	0.78958	676.752	0.64043	202.296	0.87207	676.752	0.65214
					660.816	4.86069	660.816	652.65							700.779	116.234	116.374	115.722											170.67	0.75497	678.921	0.6256	200.004	0.86609	678.921	0.63445	203.387	0.94178	678.921	0.61237		170.67	0.78894	678.921	0.63965	202.825	0.87174	678.921	0.65138
					662.928	4.85982	662.928	652.492							703.003	116.226	116.364	115.712											171.216	0.75428	681.09	0.6249	200.115	0.86601	681.09	0.63377	203.932	0.94162	681.09	0.61164		171.216	0.7883	681.09	0.63886	202.841	0.87173	681.09	0.65062
					665.039	4.85896	665.039	652.335							705.228	116.218	116.354	115.701											171.761	0.75358	683.259	0.6242	200.66	0.86565	683.259	0.63309	204.477	0.94147	683.259	0.61092		171.761	0.78766	683.259	0.63808	203.387	0.87138	683.259	0.64986
					667.15	4.85811	667.15	652.179							707.453	116.211	116.344	115.692											172.306	0.75289	685.428	0.62351	201.085	0.86536	685.428	0.63242	205.022	0.94131	685.428	0.61021		172.306	0.78702	685.428	0.63729	203.932	0.87104	685.428	0.6491
					669.261	4.85726	669.261	652.024							709.677	116.203	116.335	115.682											172.851	0.75219	687.597	0.62282	201.206	0.86528	687.597	0.63174	205.568	0.94115	687.597	0.60949		172.851	0.78638	687.597	0.63651	204.477	0.87069	687.597	0.64835
					671.373	4.85641	671.373	651.87							711.902	116.196	116.325	115.672											173.397	0.7515	689.766	0.62213	201.751	0.86492	689.766	0.63107	206.113	0.941	689.766	0.60878		173.397	0.78575	689.766	0.63574	205.022	0.87035	689.766	0.64759
					673.484	4.85557	673.484	651.716							714.127	116.188	116.316	115.662											173.942	0.7508	691.935	0.62144	202.296	0.86455	691.935	0.6304	206.658	0.94084	691.935	0.60807		173.942	0.78511	691.935	0.63496	205.568	0.87	691.935	0.64684
					675.595	4.85473	675.595	651.563							716.351	116.181	116.306	115.652											174.487	0.75011	694.105	0.62075	202.841	0.86419	694.105	0.62973	207.204	0.94069	694.105	0.60736		174.487	0.78447	694.105	0.63418	206.113	0.86966	694.105	0.64609
					677.706	4.85389	677.706	651.411							718.576	116.173	116.297	115.643											175.032	0.74942	696.274	0.62007	203.387	0.86382	696.274	0.62906	207.749	0.94053	696.274	0.60665		175.032	0.78384	696.274	0.63341	206.658	0.86931	696.274	0.64535
					679.818	4.85306	679.818	651.26							720.801	116.166	116.288	115.633											175.578	0.74873	698.443	0.61939	203.932	0.86346	698.443	0.6284	208.294	0.94037	698.443	0.60595		175.578	0.7832	698.443	0.63264	207.204	0.86897	698.443	0.6446
					681.929	4.85224	681.929	651.11							723.026	116.159	116.278	115.624											176.123	0.74804	700.612	0.61871	204.477	0.86309	700.612	0.62774	208.839	0.94022	700.612	0.60525		176.123	0.78256	700.612	0.63187	207.749	0.86863	700.612	0.64386
					684.04	4.85141	684.04	650.96							725.25	116.152	116.269	115.614											176.668	0.74734	702.781	0.61804	205.022	0.86273	702.781	0.62708	209.385	0.94006	702.781	0.60455		176.668	0.78193	702.781	0.6311	208.294	0.86828	702.781	0.64311
					686.151	4.8506	686.151	650.811							727.475	116.145	116.26	115.605											177.214	0.74665	704.95	0.61736	205.568	0.86236	704.95	0.62642	209.93	0.9399	704.95	0.60385		177.214	0.78129	704.95	0.63034	208.839	0.86794	704.95	0.64237
					688.263	4.84978	688.263	650.663							729.7	116.138	116.251	115.596											177.759	0.74596	707.119	0.61669	206.113	0.862	707.119	0.62577	210.475	0.93975	707.119	0.60316		177.759	0.78065	707.119	0.62957	209.385	0.86759	707.119	0.64163
					690.374	4.84897	690.374	650.516							731.924	116.131	116.242	115.586											178.304	0.74527	709.288	0.61602	206.658	0.86163	709.288	0.62511	211.02	0.93959	709.288	0.60247		178.304	0.78002	709.288	0.62881	209.93	0.86725	709.288	0.6409
					692.485	4.84817	692.485	650.369							734.149	116.124	116.233	115.577											178.849	0.74459	711.457	0.61535	207.204	0.86127	711.457	0.62446	211.566	0.93944	711.457	0.60178		178.849	0.77938	711.457	0.62805	210.206	0.86707	711.457	0.64016
					694.596	4.84737	694.596	650.223							736.374	116.117	116.224	115.568											179.395	0.7439	713.626	0.61468	207.749	0.8609	713.626	0.62381	212.111	0.93928	713.626	0.60109		179.395	0.77875	713.626	0.62729	210.475	0.8669	713.626	0.63943
					696.707	4.84657	696.707	650.078							738.598	116.11	116.215	115.559											179.94	0.74321	715.795	0.61402	208.294	0.86054	715.795	0.62316	212.656	0.93912	715.795	0.6004		179.94	0.77811	715.795	0.62653	211.02	0.86656	715.795	0.63869
					698.819	4.84578	698.819	649.934							740.823	116.104	116.207	115.55											180.485	0.74252	717.964	0.61336	208.839	0.86017	717.964	0.62252	213.202	0.93897	717.964	0.59972		180.485	0.77748	717.964	0.62578	211.566	0.86621	717.964	0.63796
					700.93	4.84499	700.93	649.79							743.048	116.097	116.198	115.541											181.03	0.74184	720.133	0.6127	209.385	0.85981	720.133	0.62188	213.747	0.93881	720.133	0.59904		181.03	0.77684	720.133	0.62503	212.111	0.86587	720.133	0.63723
					703.041	4.8442	703.041	649.647							745.273	116.09	116.189	115.532											181.576	0.74115	722.303	0.61204	209.846	0.8595	722.303	0.62123	214.292	0.93866	722.303	0.59836		181.576	0.77621	722.303	0.62427	212.656	0.86552	722.303	0.63651
					705.152	4.84342	705.152	649.505							747.497	116.084	116.181	115.524											182.121	0.74046	724.472	0.61139	209.93	0.85944	724.472	0.6206	214.837	0.9385	724.472	0.59768		182.121	0.77558	724.472	0.62352	213.202	0.86518	724.472	0.63578
					707.264	4.84264	707.264	649.363							749.722	116.077	116.172	115.515											182.666	0.73978	726.641	0.61073	210.475	0.85908	726.641	0.61996	215.383	0.93834	726.641	0.597		182.666	0.77494	726.641	0.62277	213.747	0.86483	726.641	0.63506
					709.375	4.84187	709.375	649.223							751.947	116.071	116.164	115.506											183.212	0.73909	728.81	0.61008	211.02	0.85871	728.81	0.61932	215.546	0.9383	728.81	0.59633		183.212	0.77431	728.81	0.62203	214.292	0.86449	728.81	0.63433
					711.486	4.8411	711.486	649.083							754.171	116.065	116.155	115.497											183.757	0.73841	730.979	0.60943	211.566	0.85835	730.979	0.61869	215.928	0.93819	730.979	0.59566		183.757	0.77367	730.979	0.62128	214.837	0.86414	730.979	0.63361
					713.597	4.84033	713.597	648.943							756.396	116.058	116.147	115.489											184.302	0.73772	733.148	0.60879	211.826	0.85817	733.148	0.61806	216.473	0.93803	733.148	0.59499		184.302	0.77304	733.148	0.62054	215.383	0.8638	733.148	0.63289
					715.709	4.83957	715.709	648.805							758.621	116.052	116.139	115.48											184.847	0.73704	735.317	0.60814	212.111	0.85798	735.317	0.61743	217.018	0.93788	735.317	0.59432		184.847	0.77241	735.317	0.6198	215.928	0.86345	735.317	0.63218
					717.82	4.83881	717.82	648.667							760.845	116.046	116.13	115.472											185.393	0.73636	737.486	0.6075	212.126	0.85797	737.486	0.6168	217.564	0.93772	737.486	0.59366		185.393	0.77178	737.486	0.61906	216.473	0.86311	737.486	0.63146
					719.931	4.83805	719.931	648.53							763.07	116.04	116.122	115.463											185.938	0.73568	739.655	0.60686	212.656	0.85762	739.655	0.61618	218.007	0.93759	739.655	0.593		185.938	0.77114	739.655	0.61832	217.018	0.86276	739.655	0.63075
					722.042	4.8373	722.042	648.393							765.295	116.034	116.114	115.455											186.483	0.73499	741.824	0.60622	213.202	0.85725	741.824	0.61555	218.109	0.93756	741.824	0.59234		186.483	0.77051	741.824	0.61758	217.564	0.86242	741.824	0.63003
					724.154	4.83655	724.154	648.257							767.519	116.028	116.106	115.447											187.028	0.73431	743.993	0.60558	213.747	0.85689	743.993	0.61493	218.654	0.93741	743.993	0.59168		187.028	0.76988	743.993	0.61685	218.109	0.86207	743.993	0.62932
					726.265	4.83581	726.265	648.122							769.744	116.022	116.098	115.439											187.574	0.73363	746.162	0.60495	214.292	0.85652	746.162	0.61431	219.2	0.93725	746.162	0.59102		187.574	0.76925	746.162	0.61612	218.654	0.86173	746.162	0.62861
					728.376	4.83506	728.376	647.988							771.969	116.016	116.09	115.43											188.119	0.73295	748.331	0.60431	214.837	0.85616	748.331	0.6137	219.745	0.9371	748.331	0.59037		188.119	0.76862	748.331	0.61538	219.2	0.86138	748.331	0.62791
					730.487	4.83433	730.487	647.854							774.194	116.01	116.082	115.422											188.664	0.73227	750.501	0.60368	215.383	0.85579	750.501	0.61308	220.29	0.93694	750.501	0.58972		188.664	0.76798	750.501	0.61465	219.745	0.86104	750.501	0.6272
					732.598	4.83359	732.598	647.721							776.418	116.004	116.074	115.414											189.21	0.73159	752.67	0.60305	215.928	0.85543	752.67	0.61247	220.835	0.93678	752.67	0.58907		189.21	0.76735	752.67	0.61393	220.29	0.86069	752.67	0.6265
					734.71	4.83286	734.71	647.588							778.643	115.999	116.066	115.406											189.755	0.73091	754.839	0.60243	216.473	0.85506	754.839	0.61186	221.067	0.93672	754.839	0.58842		189.755	0.76672	754.839	0.6132	220.835	0.86035	754.839	0.62579
					736.821	4.83213	736.821	647.456							780.868	115.993	116.058	115.398											190.3	0.73024	757.008	0.6018	217.018	0.8547	757.008	0.61125	221.381	0.93663	757.008	0.58777		190.3	0.76609	757.008	0.61247	220.887	0.86032	757.008	0.62509
					738.932	4.83141	738.932	647.325							783.092	115.987	116.051	115.39											190.845	0.72956	759.177	0.60118	217.564	0.85433	759.177	0.61064	221.926	0.93647	759.177	0.58713		190.845	0.76546	759.177	0.61175	221.381	0.86	759.177	0.62439
					741.043	4.83069	741.043	647.195							785.317	115.982	116.043	115.382											191.391	0.72888	761.346	0.60056	218.109	0.85397	761.346	0.61003	222.471	0.93632	761.346	0.58649		191.391	0.76483	761.346	0.61103	221.926	0.85966	761.346	0.6237
					743.155	4.82997	743.155	647.065							787.542	115.976	116.035	115.375											191.936	0.7282	763.515	0.59994	218.654	0.8536	763.515	0.60943	223.016	0.93616	763.515	0.58585		191.936	0.7642	763.515	0.61031	222.147	0.85952	763.515	0.623
					745.266	4.82926	745.266	646.936							789.766	115.971	116.028	115.367											192.481	0.72753	765.684	0.59932	219.2	0.85324	765.684	0.60883	223.562	0.936	765.684	0.58521		192.481	0.76357	765.684	0.60959	222.471	0.85932	765.684	0.6223
					747.377	4.82855	747.377	646.807							791.991	115.965	116.02	115.359											193.026	0.72685	767.853	0.59871	219.745	0.85287	767.853	0.60823	224.107	0.93585	767.853	0.58457		193.026	0.76294	767.853	0.60888	223.016	0.85897	767.853	0.62161
					749.488	4.82784	749.488	646.679							794.216	115.96	116.013	115.351											193.572	0.72618	770.022	0.59809	220.29	0.85251	770.022	0.60763	224.652	0.93569	770.022	0.58394		193.572	0.76231	770.022	0.60816	223.562	0.85863	770.022	0.62092
					751.6	4.82714	751.6	646.552							796.44	115.955	116.006	115.344											194.117	0.7255	772.191	0.59748	220.835	0.85214	772.191	0.60704	225.198	0.93553	772.191	0.58331		194.117	0.76168	772.191	0.60745	224.107	0.85828	772.191	0.62023
					753.711	4.82644	753.711	646.425							798.665	115.949	115.998	115.336											194.662	0.72483	774.36	0.59687	221.381	0.85178	774.36	0.60644	225.743	0.93538	774.36	0.58268		194.662	0.76105	774.36	0.60674	224.652	0.85794	774.36	0.61954
					755.822	4.82574	755.822	646.299							800.89	115.944	115.991	115.329											195.208	0.72415	776.529	0.59626	221.926	0.85141	776.529	0.60585	225.988	0.93531	776.529	0.58205		195.208	0.76042	776.529	0.60603	225.198	0.85759	776.529	0.61885
					757.933	4.82505	757.933	646.173							803.115	115.939	115.984	115.321											195.753	0.72348	778.699	0.59566	222.471	0.85104	778.699	0.60526	226.288	0.93522	778.699	0.58143		195.753	0.7598	778.699	0.60532	225.743	0.85725	778.699	0.61817
					760.044	4.82436	760.044	646.049							805.339	115.934	115.976	115.314											196.298	0.72281	780.868	0.59506	223.016	0.85068	780.868	0.60467	226.833	0.93507	780.868	0.5808		196.298	0.75917	780.868	0.60461	226.288	0.8569	780.868	0.61749
					762.156	4.82367	762.156	645.924							807.564	115.929	115.969	115.306											196.843	0.72213	783.037	0.59445	223.562	0.85031	783.037	0.60408	227.379	0.93491	783.037	0.58018		196.843	0.75854	783.037	0.60391	226.833	0.85656	783.037	0.6168
					764.267	4.82298	764.267	645.801							809.789	115.924	115.962	115.299											197.389	0.72146	785.206	0.59385	224.107	0.84995	785.206	0.6035	227.788	0.93479	785.206	0.57956		197.389	0.75791	785.206	0.6032	227.379	0.85621	785.206	0.61612
					766.378	4.8223	766.378	645.678							812.013	115.919	115.955	115.292											197.934	0.72079	787.375	0.59326	224.652	0.84958	787.375	0.60292	227.924	0.93475	787.375	0.57894		197.934	0.75728	787.375	0.6025	227.924	0.85587	787.375	0.61544
					768.489	4.82163	768.489	645.555							814.238	115.914	115.948	115.285											198.479	0.72012	789.544	0.59266	225.198	0.84922	789.544	0.60233	228.469	0.9346	789.544	0.57833		198.479	0.75666	789.544	0.6018	228.469	0.85552	789.544	0.61477
					770.601	4.82095	770.601	645.434							816.463	115.909	115.941	115.278											199.024	0.71945	791.713	0.59207	225.743	0.84885	791.713	0.60176	229.014	0.93444	791.713	0.57771		199.024	0.75603	791.713	0.6011	229.014	0.85518	791.713	0.61409
					772.712	4.82028	772.712	645.312							818.687	115.904	115.934	115.27											199.57	0.71878	793.882	0.59147	225.988	0.84869	793.882	0.60118	229.56	0.93429	793.882	0.5771		199.57	0.7554	793.882	0.60041	229.56	0.85483	793.882	0.61342
					774.823	4.81961	774.823	645.192							820.912	115.899	115.927	115.263											200.115	0.71811	796.051	0.59088	226.288	0.84849	796.051	0.6006	230.105	0.93413	796.051	0.57649		200.115	0.75477	796.051	0.59971	230.105	0.85449	796.051	0.61274
					776.934	4.81894	776.934	645.072							823.137	115.894	115.92	115.256											200.66	0.71744	798.22	0.5903	226.833	0.84812	798.22	0.60003	230.65	0.93397	798.22	0.57588		200.66	0.75415	798.22	0.59902	230.65	0.85414	798.22	0.61207
					779.046	4.81828	779.046	644.952							825.362	115.89	115.914	115.249											201.206	0.71677	800.389	0.58971	227.379	0.84776	800.389	0.59946	231.196	0.93382	800.389	0.57528		201.206	0.75352	800.389	0.59832	231.196	0.8538	800.389	0.6114
					781.157	4.81762	781.157	644.833							827.586	115.885	115.907	115.242											201.751	0.71611	802.558	0.58912	227.924	0.84739	802.558	0.59889	231.741	0.93366	802.558	0.57467		201.751	0.75289	802.558	0.59763	231.741	0.85345	802.558	0.61074
					783.268	4.81696	783.268	644.715							829.811	115.88	115.9	115.236											202.296	0.71544	804.727	0.58854	228.469	0.84703	804.727	0.59832	232.286	0.93351	804.727	0.57407		202.296	0.75227	804.727	0.59694	232.286	0.85311	804.727	0.61007
					785.379	4.81631	785.379	644.597							832.036	115.876	115.893	115.229											202.841	0.71477	806.897	0.58796	229.014	0.84666	806.897	0.59775	232.831	0.93335	806.897	0.57347		202.841	0.75164	806.897	0.59626	232.831	0.85276	806.897	0.6094
					787.491	4.81566	787.491	644.48							834.26	115.871	115.887	115.222											203.387	0.7141	809.066	0.58738	229.56	0.8463	809.066	0.59719	233.377	0.93319	809.066	0.57287		203.387	0.75102	809.066	0.59557	233.377	0.85242	809.066	0.60874
					789.602	4.81501	789.602	644.363							836.485	115.867	115.88	115.215											203.932	0.71344	811.235	0.5868	230.105	0.84593	811.235	0.59662	233.922	0.93304	811.235	0.57228		203.932	0.75039	811.235	0.59489	233.922	0.85207	811.235	0.60808
					791.713	4.81437	791.713	644.247							838.71	115.862	115.874	115.208											204.477	0.71277	813.404	0.58623	230.65	0.84557	813.404	0.59606	234.467	0.93288	813.404	0.57168		204.477	0.74977	813.404	0.5942	234.089	0.85197	813.404	0.60742
					793.824	4.81372	793.824	644.132							840.934	115.858	115.867	115.202											205.022	0.71211	815.573	0.58565	231.196	0.8452	815.573	0.5955	235.012	0.93273	815.573	0.57109		205.022	0.74914	815.573	0.59352	234.467	0.85173	815.573	0.60676
					795.935	4.81308	795.935	644.017							843.159	115.853	115.861	115.195											205.568	0.71144	817.742	0.58508	231.741	0.84484	817.742	0.59495	235.558	0.93257	817.742	0.5705		205.568	0.74852	817.742	0.59284	235.012	0.85138	817.742	0.6061
					798.047	4.81245	798.047	643.902							845.384	115.849	115.854	115.189											206.113	0.71078	819.911	0.58451	232.228	0.84451	819.911	0.59439	236.103	0.93241	819.911	0.56991		206.113	0.74789	819.911	0.59217	235.558	0.85104	819.911	0.60545
					800.158	4.81181	800.158	643.788							847.608	115.845	115.848	115.182											206.658	0.71012	822.08	0.58394	232.286	0.84447	822.08	0.59384	236.648	0.93226	822.08	0.56932		206.658	0.74727	822.08	0.59149	236.103	0.8507	822.08	0.60479
					802.269	4.81118	802.269	643.675							849.833	115.84	115.842	115.176											207.204	0.70945	824.249	0.58338	232.828	0.84411	824.249	0.59328	237.194	0.9321	824.249	0.56874		207.204	0.74664	824.249	0.59081	236.648	0.85035	824.249	0.60414
					804.38	4.81055	804.38	643.562							852.058	115.836	115.835	115.169											207.749	0.70879	826.418	0.58281	232.831	0.84411	826.418	0.59273	237.739	0.93194	826.418	0.56815		207.749	0.74602	826.418	0.59014	237.194	0.85001	826.418	0.60349
					806.492	4.80993	806.492	643.45							854.283	115.832	115.829	115.163											208.294	0.70813	828.587	0.58225	233.377	0.84374	828.587	0.59219	238.284	0.93179	828.587	0.56757		208.294	0.7454	828.587	0.58947	237.739	0.84966	828.587	0.60284
					808.603	4.8093	808.603	643.338							856.507	115.828	115.823	115.156											208.839	0.70747	830.756	0.58169	233.922	0.84338	830.756	0.59164	238.829	0.93163	830.756	0.56699		208.839	0.74477	830.756	0.5888	238.284	0.84932	830.756	0.60219
					810.714	4.80868	810.714	643.227							858.732	115.824	115.817	115.15											209.385	0.70681	832.925	0.58113	234.467	0.84301	832.925	0.59109	239.375	0.93148	832.925	0.56642		209.385	0.74415	832.925	0.58813	238.829	0.84897	832.925	0.60154
					812.825	4.80807	812.825	643.116							860.957	115.82	115.811	115.144											209.93	0.70615	835.095	0.58057	235.012	0.84265	835.095	0.59055	239.92	0.93132	835.095	0.56584		209.93	0.74353	835.095	0.58746	239.375	0.84863	835.095	0.6009
					814.937	4.80745	814.937	643.006							863.181	115.815	115.805	115.138											210.475	0.70549	837.264	0.58002	235.558	0.84228	837.264	0.59001	240.465	0.93116	837.264	0.56527		210.475	0.7429	837.264	0.5868	239.669	0.84844	837.264	0.60025
					817.048	4.80684	817.048	642.896							865.406	115.811	115.799	115.131											211.02	0.70483	839.433	0.57946	236.103	0.84192	839.433	0.58947	241.01	0.93101	839.433	0.56469		211.02	0.74228	839.433	0.58613	239.92	0.84828	839.433	0.59961
					819.159	4.80623	819.159	642.787							867.631	115.807	115.793	115.125											211.566	0.70417	841.602	0.57891	236.648	0.84155	841.602	0.58893	241.556	0.93085	841.602	0.56412		211.566	0.74166	841.602	0.58547	240.465	0.84794	841.602	0.59897
					821.27	4.80562	821.27	642.679							869.855	115.804	115.787	115.119											212.111	0.70351	843.771	0.57836	237.194	0.84119	843.771	0.58839	242.101	0.9307	843.771	0.56355		212.111	0.74104	843.771	0.58481	240.569	0.84787	843.771	0.59833
					823.382	4.80502	823.382	642.57							872.08	115.8	115.781	115.113											212.656	0.70285	845.94	0.57781	237.739	0.84082	845.94	0.58786	242.646	0.93054	845.94	0.56299		212.656	0.74042	845.94	0.58415	241.01	0.84759	845.94	0.59769
					825.493	4.80442	825.493	642.463							874.305	115.796	115.775	115.107											213.202	0.70219	848.109	0.57726	238.284	0.84046	848.109	0.58732	243.192	0.93038	848.109	0.56242		213.202	0.73979	848.109	0.58349	241.556	0.84725	848.109	0.59706
					827.604	4.80382	827.604	642.356							876.529	115.792	115.769	115.101											213.747	0.70153	850.278	0.57672	238.829	0.84009	850.278	0.58679	243.737	0.93023	850.278	0.56186		213.747	0.73917	850.278	0.58283	242.101	0.8469	850.278	0.59642
					829.715	4.80322	829.715	642.249							878.754	115.788	115.763	115.095											214.292	0.70088	852.447	0.57617	239.375	0.83973	852.447	0.58626	243.75	0.93022	852.447	0.5613		214.292	0.73855	852.447	0.58218	242.646	0.84656	852.447	0.59579
					831.826	4.80263	831.826	642.143							880.979	115.784	115.758	115.089											214.837	0.70022	854.616	0.57563	239.92	0.83936	854.616	0.58573	244.282	0.93007	854.616	0.56074		214.837	0.73793	854.616	0.58153	243.192	0.84621	854.616	0.59515
					833.938	4.80203	833.938	642.037							883.204	115.781	115.752	115.083											215.383	0.69957	856.785	0.57509	240.465	0.839	856.785	0.58521	244.35	0.93005	856.785	0.56018		215.383	0.73731	856.785	0.58087	243.737	0.84587	856.785	0.59452
					836.049	4.80144	836.049	641.932							885.428	115.777	115.746	115.078											215.928	0.69891	858.954	0.57455	241.01	0.83863	858.954	0.58468	244.827	0.92992	858.954	0.55962		215.928	0.73669	858.954	0.58022	244.282	0.84552	858.954	0.59389
					838.16	4.80086	838.16	641.827							887.653	115.773	115.741	115.072											216.473	0.69826	861.123	0.57402	241.556	0.83827	861.123	0.58416	245.373	0.92976	861.123	0.55907		216.473	0.73607	861.123	0.57957	244.827	0.84518	861.123	0.59327
					840.271	4.80027	840.271	641.723							889.878	115.77	115.735	115.066											217.018	0.6976	863.293	0.57348	242.101	0.8379	863.293	0.58364	245.918	0.9296	863.293	0.55852		217.018	0.73545	863.293	0.57893	245.373	0.84483	863.293	0.59264
					842.383	4.79969	842.383	641.619							892.102	115.766	115.73	115.06											217.564	0.69695	865.462	0.57295	242.646	0.83754	865.462	0.58312	246.463	0.92945	865.462	0.55797		217.564	0.73483	865.462	0.57828	245.918	0.84449	865.462	0.59202
					844.494	4.79911	844.494	641.516							894.327	115.762	115.724	115.055											218.109	0.69629	867.631	0.57242	243.192	0.83717	867.631	0.5826	247.008	0.92929	867.631	0.55742		218.109	0.73421	867.631	0.57764	246.463	0.84414	867.631	0.59139
					846.605	4.79853	846.605	641.413							896.552	115.759	115.719	115.049											218.654	0.69564	869.8	0.57189	243.39	0.83704	869.8	0.58208	247.554	0.92914	869.8	0.55687		218.654	0.73359	869.8	0.57699	247.008	0.8438	869.8	0.59077
					848.716	4.79796	848.716	641.311							898.776	115.755	115.713	115.043											219.2	0.69499	871.969	0.57136	243.737	0.83681	871.969	0.58157	248.099	0.92898	871.969	0.55632		219.2	0.73297	871.969	0.57635	247.554	0.84345	871.969	0.59015
					850.828	4.79739	850.828	641.209							901.001	115.752	115.708	115.038											219.745	0.69434	874.138	0.57083	244.282	0.83644	874.138	0.58105	248.644	0.92882	874.138	0.55578		219.745	0.73235	874.138	0.57571	248.099	0.84311	874.138	0.58953
					852.939	4.79682	852.939	641.108							903.226	115.748	115.702	115.032											220.29	0.69369	876.307	0.57031	244.827	0.83608	876.307	0.58054	249.19	0.92867	876.307	0.55524		220.29	0.73173	876.307	0.57507	248.644	0.84276	876.307	0.58891
					855.05	4.79625	855.05	641.007							905.451	115.745	115.697	115.027											220.835	0.69303	878.476	0.56978	245.373	0.83571	878.476	0.58003	249.735	0.92851	878.476	0.5547		220.835	0.73111	878.476	0.57444	249.19	0.84242	878.476	0.5883
					857.161	4.79568	857.161	640.906							907.675	115.742	115.692	115.021											221.381	0.69238	880.645	0.56926	245.918	0.83535	880.645	0.57952	250.28	0.92836	880.645	0.55416		221.381	0.73049	880.645	0.5738	249.735	0.84208	880.645	0.58768
					859.273	4.79512	859.273	640.806							909.9	115.738	115.686	115.016											221.926	0.69173	882.814	0.56874	246.463	0.83498	882.814	0.57902	250.825	0.9282	882.814	0.55362		221.926	0.72988	882.814	0.57317	250.28	0.84173	882.814	0.58707
					861.384	4.79456	861.384	640.707							912.125	115.735	115.681	115.011											222.471	0.69108	884.983	0.56822	246.63	0.83487	884.983	0.57851	251.371	0.92804	884.983	0.55309		222.471	0.72926	884.983	0.57253	250.825	0.84139	884.983	0.58645
					863.495	4.794	863.495	640.608							914.349	115.732	115.676	115.005											223.016	0.69044	887.152	0.56771	247.008	0.83462	887.152	0.57801	251.916	0.92789	887.152	0.55255		223.016	0.72864	887.152	0.5719	251.371	0.84104	887.152	0.58584
					865.606	4.79344	865.606	640.509							916.574	115.728	115.671	115											223.562	0.68979	889.321	0.56719	247.554	0.83425	889.321	0.57751	252.461	0.92773	889.321	0.55202		223.562	0.72802	889.321	0.57127	251.916	0.8407	889.321	0.58523
					867.717	4.79289	867.717	640.411							918.799	115.725	115.666	114.995											224.107	0.68914	891.491	0.56668	248.099	0.83389	891.491	0.57701	253.006	0.92757	891.491	0.55149		224.107	0.72741	891.491	0.57064	252.461	0.84035	891.491	0.58463
					869.829	4.79234	869.829	640.313							921.023	115.722	115.661	114.989											224.652	0.68849	893.66	0.56617	248.644	0.83352	893.66	0.57651	253.552	0.92742	893.66	0.55096		224.652	0.72679	893.66	0.57002	253.006	0.84001	893.66	0.58402
					871.94	4.79179	871.94	640.216							923.248	115.719	115.656	114.984											225.198	0.68784	895.829	0.56566	249.19	0.83316	895.829	0.57601	254.097	0.92726	895.829	0.55043		225.198	0.72617	895.829	0.56939	253.552	0.83966	895.829	0.58342
					874.051	4.79124	874.051	640.119							925.473	115.716	115.651	114.979											225.743	0.6872	897.998	0.56515	249.735	0.83279	897.998	0.57551	254.642	0.92711	897.998	0.54991		225.743	0.72555	897.998	0.56877	254.097	0.83932	897.998	0.58281
					876.162	4.79069	876.162	640.022							927.697	115.713	115.646	114.974											226.288	0.68655	900.167	0.56464	250.28	0.83243	900.167	0.57502	255.188	0.92695	900.167	0.54938		226.288	0.72494	900.167	0.56814	254.642	0.83897	900.167	0.58221
					878.274	4.79015	878.274	639.926							929.922	115.71	115.641	114.969											226.833	0.68591	902.336	0.56413	250.825	0.83206	902.336	0.57453	255.271	0.92693	902.336	0.54886		226.833	0.72432	902.336	0.56752	255.188	0.83863	902.336	0.58161
					880.385	4.78961	880.385	639.831							932.147	115.706	115.636	114.964											227.379	0.68526	904.505	0.56363	251.371	0.8317	904.505	0.57404	255.733	0.92679	904.505	0.54834		227.379	0.72371	904.505	0.5669	255.733	0.83828	904.505	0.58101
					882.496	4.78907	882.496	639.735							934.372	115.703	115.631	114.959											227.924	0.68462	906.674	0.56313	251.916	0.83133	906.674	0.57355	256.278	0.92664	906.674	0.54782		227.924	0.72309	906.674	0.56628	256.278	0.83794	906.674	0.58041
					884.607	4.78853	884.607	639.641							936.596	115.7	115.626	114.954											228.469	0.68397	908.843	0.56263	252.461	0.83097	908.843	0.57306	256.591	0.92655	908.843	0.54731		228.469	0.72247	908.843	0.56567	256.823	0.83759	908.843	0.57981
					886.719	4.788	886.719	639.546							938.821	115.697	115.621	114.949											229.014	0.68333	911.012	0.56213	253.006	0.8306	911.012	0.57257	256.823	0.92648	911.012	0.54679		229.014	0.72186	911.012	0.56505	257.369	0.83725	911.012	0.57922
					888.83	4.78747	888.83	639.452							941.046	115.695	115.616	114.944											229.56	0.68268	913.181	0.56163	253.552	0.83024	913.181	0.57209	257.369	0.92633	913.181	0.54628		229.56	0.72124	913.181	0.56444	257.914	0.8369	913.181	0.57862
					890.941	4.78693	890.941	639.359							943.27	115.692	115.612	114.939											230.105	0.68204	915.35	0.56114	254.097	0.82987	915.35	0.5716	257.914	0.92617	915.35	0.54577		230.105	0.72063	915.35	0.56382	258.459	0.83656	915.35	0.57803
					893.052	4.78641	893.052	639.266							945.495	115.689	115.607	114.934											230.65	0.6814	917.519	0.56064	254.642	0.82951	917.519	0.57112	258.459	0.92601	917.519	0.54526		230.65	0.72001	917.519	0.56321	258.632	0.83645	917.519	0.57744
					895.164	4.78588	895.164	639.173							947.72	115.686	115.602	114.929											231.196	0.68076	919.689	0.56015	255.188	0.82914	919.689	0.57064	259.004	0.92586	919.689	0.54475		231.196	0.7194	919.689	0.5626	259.004	0.83621	919.689	0.57685
					897.275	4.78535	897.275	639.08							949.944	115.683	115.597	114.925											231.741	0.68012	921.858	0.55966	255.733	0.82878	921.858	0.57016	259.55	0.9257	921.858	0.54424		231.741	0.71878	921.858	0.56199	259.55	0.83587	921.858	0.57626
					899.386	4.78483	899.386	638.989							952.169	115.68	115.593	114.92											232.286	0.67947	924.027	0.55917	256.278	0.82841	924.027	0.56969	260.095	0.92555	924.027	0.54373		232.286	0.71817	924.027	0.56139	260.095	0.83552	924.027	0.57567
					901.497	4.78431	901.497	638.897							954.394	115.677	115.588	114.915											232.831	0.67883	926.196	0.55868	256.823	0.82805	926.196	0.56921	260.64	0.92539	926.196	0.54323		232.831	0.71756	926.196	0.56078	260.64	0.83518	926.196	0.57509
					903.608	4.78379	903.608	638.806							956.618	115.675	115.584	114.91											233.377	0.67819	928.365	0.55819	257.071	0.82788	928.365	0.56874	260.912	0.92531	928.365	0.54273		233.377	0.71694	928.365	0.56018	261.186	0.83483	928.365	0.5745
					905.72	4.78328	905.72	638.715							958.843	115.672	115.579	114.906											233.922	0.67755	930.534	0.55771	257.369	0.82768	930.534	0.56826	261.186	0.92523	930.534	0.54223		233.922	0.71633	930.534	0.55957	261.731	0.83449	930.534	0.57392
					907.831	4.78276	907.831	638.625							961.068	115.669	115.575	114.901											234.467	0.67691	932.703	0.55722	257.914	0.82732	932.703	0.56779	261.731	0.92508	932.703	0.54173		234.467	0.71571	932.703	0.55897	261.992	0.83432	932.703	0.57334
					909.942	4.78225	909.942	638.535							963.293	115.667	115.57	114.896											235.012	0.67628	934.872	0.55674	258.459	0.82695	934.872	0.56732	262.276	0.92492	934.872	0.54123		235.012	0.7151	934.872	0.55837	262.276	0.83414	934.872	0.57276
					912.053	4.78174	912.053	638.445							965.517	115.664	115.566	114.892											235.558	0.67564	937.041	0.55626	259.004	0.82659	937.041	0.56685	262.821	0.92477	937.041	0.54073		235.558	0.71449	937.041	0.55777	262.821	0.8338	937.041	0.57218
					914.165	4.78123	914.165	638.356							967.742	115.661	115.561	114.887											236.103	0.675	939.21	0.55578	259.55	0.82622	939.21	0.56639	263.367	0.92461	939.21	0.54024		236.103	0.71388	939.21	0.55717	262.952	0.83372	939.21	0.5716
					916.276	4.78072	916.276	638.267							969.967	115.659	115.557	114.883											236.648	0.67436	941.379	0.55531	260.095	0.82586	941.379	0.56592	263.372	0.92461	941.379	0.53975		236.648	0.71326	941.379	0.55658	263.367	0.83346	941.379	0.57102
					918.387	4.78021	918.387	638.179							972.191	115.656	115.553	114.878											237.194	0.67373	943.548	0.55483	260.432	0.82563	943.548	0.56546	263.912	0.92445	943.548	0.53925		237.194	0.71265	943.548	0.55598	263.912	0.83311	943.548	0.57045
					920.498	4.77971	920.498	638.091							974.416	115.653	115.548	114.874											237.739	0.67309	945.717	0.55436	260.64	0.82549	945.717	0.565	264.457	0.9243	945.717	0.53876		237.739	0.71204	945.717	0.55539	264.457	0.83277	945.717	0.56987
					922.61	4.77921	922.61	638.003							976.641	115.651	115.544	114.869											238.284	0.67245	947.887	0.55388	261.186	0.82513	947.887	0.56453	265.002	0.92414	947.887	0.53828		238.284	0.71143	947.887	0.5548	265.002	0.83242	947.887	0.5693
					924.721	4.77871	924.721	637.916							978.865	115.648	115.54	114.865											238.829	0.67182	950.056	0.55341	261.731	0.82476	950.056	0.56408	265.548	0.92398	950.056	0.53779		238.829	0.71082	950.056	0.55421	265.548	0.83208	950.056	0.56873
					926.832	4.77821	926.832	637.829							981.09	115.646	115.535	114.861											239.375	0.67118	952.225	0.55294	262.276	0.8244	952.225	0.56362	265.893	0.92389	952.225	0.5373		239.375	0.7102	952.225	0.55362	266.093	0.83173	952.225	0.56816
					928.943	4.77772	928.943	637.742							983.315	115.643	115.531	114.856											239.92	0.67055	954.394	0.55247	262.821	0.82403	954.394	0.56316	266.073	0.92383	954.394	0.53682		239.92	0.70959	954.394	0.55303	266.638	0.83139	954.394	0.56759
					931.055	4.77722	931.055	637.656							985.539	115.641	115.527	114.852											240.465	0.66992	956.563	0.55201	263.367	0.82367	956.563	0.56271	266.093	0.92383	956.563	0.53634		240.465	0.70898	956.563	0.55244	267.184	0.83104	956.563	0.56702
					933.166	4.77673	933.166	637.57							987.764	115.638	115.523	114.848											241.01	0.66928	958.732	0.55154	263.912	0.8233	958.732	0.56225	266.433	0.92373	958.732	0.53586		241.01	0.70837	958.732	0.55186	267.729	0.8307	958.732	0.56646
					935.277	4.77624	935.277	637.485							989.989	115.636	115.519	114.843											241.556	0.66865	960.901	0.55108	264.457	0.82294	960.901	0.5618	266.638	0.92367	960.901	0.53538		241.556	0.70776	960.901	0.55127	268.173	0.83042	960.901	0.56589
					937.388	4.77575	937.388	637.399							992.214	115.634	115.515	114.839											242.101	0.66802	963.07	0.55061	265.002	0.82257	963.07	0.56135	267.184	0.92352	963.07	0.5349		242.101	0.70715	963.07	0.55069	268.274	0.83035	963.07	0.56533
					939.499	4.77526	939.499	637.315							994.438	115.631	115.51	114.835											242.646	0.66738	965.239	0.55015	265.352	0.82234	965.239	0.5609	267.729	0.92336	965.239	0.53443		242.646	0.70654	965.239	0.55011	268.773	0.83004	965.239	0.56477
					941.611	4.77478	941.611	637.23							996.663	115.629	115.506	114.831											243.192	0.66675	967.408	0.54969	265.548	0.82221	967.408	0.56045	268.274	0.9232	967.408	0.53395		243.192	0.70593	967.408	0.54953	268.819	0.83001	967.408	0.56421
					943.722	4.77429	943.722	637.146							998.888	115.627	115.502	114.827											243.737	0.66612	969.577	0.54924	266.093	0.82184	969.577	0.56001	268.819	0.92305	969.577	0.53348		243.737	0.70532	969.577	0.54895	269.365	0.82966	969.577	0.56365
					945.833	4.77381	945.833	637.062							1001.11	115.624	115.498	114.823											244.282	0.66549	971.746	0.54878	266.638	0.82148	971.746	0.55956	269.365	0.92289	971.746	0.53301		244.282	0.70471	971.746	0.54837	269.91	0.82932	971.746	0.56309
					947.944	4.77333	947.944	636.979							1003.34	115.622	115.494	114.818											244.827	0.66486	973.915	0.54832	266.733	0.82141	973.915	0.55912	269.91	0.92274	973.915	0.53254		244.827	0.7041	973.915	0.5478	270.455	0.82897	973.915	0.56253
					950.056	4.77285	950.056	636.896							1005.56	115.62	115.49	114.814											245.373	0.66423	976.085	0.54787	267.184	0.82111	976.085	0.55867	270.455	0.92258	976.085	0.53207		245.373	0.70349	976.085	0.54722	271	0.82863	976.085	0.56197
					952.167	4.77237	952.167	636.813							1007.79	115.618	115.487	114.81											245.918	0.6636	978.254	0.54742	267.729	0.82075	978.254	0.55823	271	0.92242	978.254	0.5316		245.918	0.70288	978.254	0.54665	271.546	0.82828	978.254	0.56142
					954.278	4.7719	954.278	636.731							1010.01	115.615	115.483	114.806											246.463	0.66297	980.423	0.54697	268.274	0.82038	980.423	0.55779	271.546	0.92227	980.423	0.53114		246.463	0.70227	980.423	0.54608	272.091	0.82794	980.423	0.56087
					956.389	4.77142	956.389	636.649							1012.24	115.613	115.479	114.802											247.008	0.66234	982.592	0.54652	268.819	0.82002	982.592	0.55736	272.091	0.92211	982.592	0.53067		247.008	0.70167	982.592	0.54551	272.636	0.82759	982.592	0.56031
					958.501	4.77095	958.501	636.567							1014.46	115.611	115.475	114.798											247.554	0.66172	984.761	0.54607	269.365	0.81965	984.761	0.55692	272.613	0.92196	984.761	0.53021		247.554	0.70106	984.761	0.54494	273.182	0.82725	984.761	0.55976
					960.612	4.77048	960.612	636.486							1016.69	115.609	115.471	114.794											248.099	0.66109	986.93	0.54562	269.91	0.81929	986.93	0.55648	272.636	0.92196	986.93	0.52975		248.099	0.70045	986.93	0.54437	273.727	0.8269	986.93	0.55921
					962.723	4.77001	962.723	636.405							1018.91	115.607	115.467	114.791											248.644	0.66046	989.099	0.54518	270.455	0.81892	989.099	0.55605	273.182	0.9218	989.099	0.52929		248.644	0.69984	989.099	0.5438	274.272	0.82656	989.099	0.55867
					964.834	4.76954	964.834	636.324							1021.13	115.605	115.464	114.787											249.19	0.65984	991.268	0.54473	270.873	0.81864	991.268	0.55562	273.727	0.92164	991.268	0.52883		249.19	0.69923	991.268	0.54324	274.817	0.82621	991.268	0.55812
					966.945	4.76908	966.945	636.244							1023.36	115.602	115.46	114.783											249.735	0.65921	993.437	0.54429	271	0.81856	993.437	0.55519	274.272	0.92149	993.437	0.52837		249.735	0.69863	993.437	0.54267	275.363	0.82587	993.437	0.55757
					969.057	4.76861	969.057	636.164							1025.58	115.6	115.456	114.779											250.28	0.65858	995.606	0.54385	271.546	0.81819	995.606	0.55476	274.817	0.92133	995.606	0.52792		250.28	0.69802	995.606	0.54211	275.434	0.82582	995.606	0.55703
					971.168	4.76815	971.168	636.084							1027.81	115.598	115.452	114.775											250.825	0.65796	997.775	0.54341	272.091	0.81782	997.775	0.55433	275.363	0.92118	997.775	0.52746		250.825	0.69741	997.775	0.54155	275.494	0.82579	997.775	0.55649
					973.279	4.76769	973.279	636.004							1030.03	115.596	115.449	114.771											251.371	0.65733	999.944	0.54297	272.553	0.81752	999.944	0.5539	275.908	0.92102	999.944	0.52701		251.371	0.6968	999.944	0.54099	275.908	0.82552	999.944	0.55594
					975.39	4.76723	975.39	635.925							1032.26	115.594	115.445	114.768											251.916	0.65671	1002.11	0.54254	272.636	0.81746	1002.11	0.55348	276.453	0.92086	1002.11	0.52656		251.916	0.6962	1002.11	0.54043	276.453	0.82518	1002.11	0.5554
					977.502	4.76677	977.502	635.846							1034.48	115.592	115.442	114.764											252.461	0.65609	1004.28	0.5421	273.182	0.81709	1004.28	0.55305	276.998	0.92071	1004.28	0.52611		252.461	0.69559	1004.28	0.53987	276.694	0.82503	1004.28	0.55486
					979.613	4.76632	979.613	635.768							1036.71	115.59	115.438	114.76											253.006	0.65546	1006.45	0.54167	273.633	0.81679	1006.45	0.55263	277.544	0.92055	1006.45	0.52566		253.006	0.69499	1006.45	0.53932	276.998	0.82484	1006.45	0.55433
					981.724	4.76586	981.724	635.69							1038.93	115.588	115.434	114.757											253.552	0.65484	1008.62	0.54123	273.727	0.81673	1008.62	0.55221	278.074	0.9204	1008.62	0.52522		253.552	0.69438	1008.62	0.53876	277.054	0.8248	1008.62	0.55379
					983.835	4.76541	983.835	635.612							1041.16	115.586	115.431	114.753											254.097	0.65422	1010.79	0.5408	274.234	0.81639	1010.79	0.55179	278.089	0.9204	1010.79	0.52477		254.097	0.69377	1010.79	0.53821	277.544	0.82449	1010.79	0.55325
					985.947	4.76496	985.947	635.534							1043.38	115.584	115.427	114.749											254.642	0.65359	1012.96	0.54037	274.272	0.81636	1012.96	0.55137	278.634	0.92024	1012.96	0.52433		254.642	0.69317	1012.96	0.53766	278.089	0.82415	1012.96	0.55272
					988.058	4.76451	988.058	635.457							1045.61	115.582	115.424	114.746											255.188	0.65297	1015.13	0.53994	274.817	0.816	1015.13	0.55095	279.18	0.92008	1015.13	0.52389		255.188	0.69256	1015.13	0.5371	278.634	0.8238	1015.13	0.55218
					990.169	4.76406	990.169	635.38							1047.83	115.581	115.42	114.742											255.733	0.65235	1017.3	0.53952	274.954	0.81591	1017.3	0.55053	279.725	0.91993	1017.3	0.52344		255.733	0.69196	1017.3	0.53655	279.18	0.82346	1017.3	0.55165
					992.28	4.76361	992.28	635.304							1050.06	115.579	115.417	114.739											256.278	0.65173	1019.47	0.53909	275.363	0.81563	1019.47	0.55012	280.27	0.91977	1019.47	0.52301		256.278	0.69135	1019.47	0.536	279.725	0.82311	1019.47	0.55112
					994.392	4.76316	994.392	635.227							1052.28	115.577	115.413	114.735											256.823	0.65111	1021.64	0.53867	275.908	0.81527	1021.64	0.54971	280.815	0.91961	1021.64	0.52257		256.823	0.69075	1021.64	0.53546	280.27	0.82277	1021.64	0.55059
					996.503	4.76272	996.503	635.151							1054.51	115.575	115.41	114.732											257.369	0.65049	1023.8	0.53824	276.453	0.8149	1023.8	0.54929	281.361	0.91946	1023.8	0.52213		257.369	0.69014	1023.8	0.53491	280.815	0.82242	1023.8	0.55006
					998.614	4.76228	998.614	635.076							1056.73	115.573	115.407	114.728											257.914	0.64987	1025.97	0.53782	276.998	0.81454	1025.97	0.54888	281.906	0.9193	1025.97	0.52169		257.914	0.68954	1025.97	0.53437	281.361	0.82208	1025.97	0.54954
					1000.73	4.76183	1000.73	635							1058.95	115.571	115.403	114.725											258.459	0.64925	1028.14	0.5374	277.544	0.81417	1028.14	0.54847	282.451	0.91915	1028.14	0.52126		258.459	0.68893	1028.14	0.53382	281.906	0.82173	1028.14	0.54901
					1002.84	4.76139	1002.84	634.925							1061.18	115.569	115.4	114.721											259.004	0.64864	1030.31	0.53698	278.089	0.81381	1030.31	0.54806	282.996	0.91899	1030.31	0.52083		259.004	0.68833	1030.31	0.53328	282.451	0.82139	1030.31	0.54849
					1004.95	4.76095	1004.95	634.85							1063.4	115.568	115.397	114.718											259.55	0.64802	1032.48	0.53656	278.634	0.81344	1032.48	0.54766	283.542	0.91883	1032.48	0.5204		259.55	0.68773	1032.48	0.53274	282.996	0.82104	1032.48	0.54796
					1007.06	4.76052	1007.06	634.776							1065.63	115.566	115.393	114.714											260.095	0.6474	1034.65	0.53615	279.18	0.81308	1034.65	0.54725	284.087	0.91868	1034.65	0.51997		260.095	0.68712	1034.65	0.5322	283.542	0.8207	1034.65	0.54744
					1009.17	4.76008	1009.17	634.701							1067.85	115.564	115.39	114.711											260.64	0.64678	1036.82	0.53573	279.725	0.81271	1036.82	0.54685	284.632	0.91852	1036.82	0.51954		260.64	0.68652	1036.82	0.53166	284.087	0.82035	1036.82	0.54692
					1011.28	4.75965	1011.28	634.627							1070.08	115.562	115.387	114.708											261.186	0.64617	1038.99	0.53532	280.27	0.81235	1038.99	0.54644	285.035	0.91841	1038.99	0.51911		261.186	0.68592	1038.99	0.53112	284.632	0.82001	1038.99	0.5464
					1013.39	4.75921	1013.39	634.554							1072.3	115.561	115.384	114.704											261.731	0.64555	1041.16	0.5349	280.815	0.81198	1041.16	0.54604	285.178	0.91837	1041.16	0.51868		261.731	0.68531	1041.16	0.53059	285.178	0.81966	1041.16	0.54588
					1015.5	4.75878	1015.5	634.48							1074.53	115.559	115.38	114.701											262.276	0.64494	1043.33	0.53449	281.361	0.81162	1043.33	0.54564	285.723	0.91821	1043.33	0.51826		262.276	0.68471	1043.33	0.53005	285.723	0.81932	1043.33	0.54536
					1017.62	4.75835	1017.62	634.407							1076.75	115.557	115.377	114.698											262.821	0.64432	1045.49	0.53408	281.434	0.81157	1045.49	0.54524	286.268	0.91805	1045.49	0.51784		262.821	0.68411	1045.49	0.52952	286.268	0.81897	1045.49	0.54485
					1019.73	4.75792	1019.73	634.334							1078.98	115.556	115.374	114.695											263.367	0.64371	1047.66	0.53367	281.906	0.81125	1047.66	0.54484	286.813	0.9179	1047.66	0.51742		263.367	0.68351	1047.66	0.52898	286.813	0.81863	1047.66	0.54433
					1021.84	4.75749	1021.84	634.261							1081.2	115.554	115.371	114.691											263.912	0.64309	1049.83	0.53327	282.451	0.81089	1049.83	0.54445	287.359	0.91774	1049.83	0.51699		263.912	0.68291	1049.83	0.52845	286.835	0.81862	1049.83	0.54382
					1023.95	4.75707	1023.95	634.189							1083.43	115.552	115.368	114.688											264.457	0.64248	1052	0.53286	282.996	0.81052	1052	0.54405	287.904	0.91759	1052	0.51658		264.457	0.6823	1052	0.52792	287.195	0.81839	1052	0.5433
					1026.06	4.75664	1026.06	634.117							1085.65	115.551	115.365	114.685											265.002	0.64186	1054.17	0.53246	283.542	0.81016	1054.17	0.54366	288.449	0.91743	1054.17	0.51616		265.002	0.6817	1054.17	0.52739	287.359	0.81828	1054.17	0.54279
					1028.17	4.75622	1028.17	634.045							1087.88	115.549	115.362	114.682											265.548	0.64125	1056.34	0.53205	284.087	0.80979	1056.34	0.54326	288.994	0.91727	1056.34	0.51574		265.548	0.6811	1056.34	0.52687	287.735	0.81805	1056.34	0.54228
					1030.28	4.75579	1030.28	633.974							1090.1	115.547	115.359	114.679											266.093	0.64064	1058.51	0.53165	284.632	0.80943	1058.51	0.54287	289.115	0.91724	1058.51	0.51533		266.093	0.6805	1058.51	0.52634	287.904	0.81794	1058.51	0.54177
					1032.39	4.75537	1032.39	633.903							1092.32	115.546	115.356	114.675											266.638	0.64003	1060.68	0.53125	284.975	0.8092	1060.68	0.54248	289.54	0.91712	1060.68	0.51491		266.638	0.6799	1060.68	0.52581	288.449	0.81759	1060.68	0.54126
					1034.51	4.75495	1034.51	633.832							1094.55	115.544	115.353	114.672											267.184	0.63941	1062.85	0.53085	285.178	0.80906	1062.85	0.54209	290.085	0.91696	1062.85	0.5145		267.184	0.6793	1062.85	0.52529	288.994	0.81725	1062.85	0.54076
					1036.62	4.75453	1036.62	633.761							1096.77	115.543	115.35	114.669											267.729	0.6388	1065.02	0.53045	285.723	0.8087	1065.02	0.5417	290.63	0.91681	1065.02	0.51409		267.729	0.6787	1065.02	0.52477	289.54	0.8169	1065.02	0.54025
					1038.73	4.75411	1038.73	633.69							1099	115.541	115.347	114.666											268.274	0.63819	1067.19	0.53005	286.268	0.80833	1067.19	0.54131	291.176	0.91665	1067.19	0.51368		268.274	0.6781	1067.19	0.52425	290.085	0.81656	1067.19	0.53975
					1040.84	4.7537	1040.84	633.62							1101.22	115.54	115.344	114.663											268.819	0.63758	1069.35	0.52966	286.813	0.80797	1069.35	0.54093	291.721	0.91649	1069.35	0.51327		268.819	0.6775	1069.35	0.52372	290.63	0.81622	1069.35	0.53924
					1042.95	4.75328	1042.95	633.55							1103.45	115.538	115.341	114.66											269.365	0.63697	1071.52	0.52926	287.359	0.8076	1071.52	0.54054	292.266	0.91634	1071.52	0.51286		269.365	0.6769	1071.52	0.52321	290.796	0.81611	1071.52	0.53874
					1045.06	4.75287	1045.06	633.481							1105.67	115.537	115.338	114.657											269.91	0.63636	1073.69	0.52887	287.904	0.80724	1073.69	0.54016	292.811	0.91618	1073.69	0.51246		269.91	0.6763	1073.69	0.52269	291.176	0.81587	1073.69	0.53824
					1047.17	4.75245	1047.17	633.411							1107.9	115.535	115.335	114.654											270.455	0.63576	1075.86	0.52848	288.449	0.80687	1075.86	0.53978	293.357	0.91603	1075.86	0.51205		270.455	0.6757	1075.86	0.52217	291.721	0.81553	1075.86	0.53774
					1049.28	4.75204	1049.28	633.342							1110.12	115.534	115.332	114.651											271	0.63515	1078.03	0.52809	288.994	0.80651	1078.03	0.5394	293.902	0.91587	1078.03	0.51165		271	0.6751	1078.03	0.52165	292.266	0.81518	1078.03	0.53724
					1051.39	4.75163	1051.39	633.273							1112.35	115.532	115.329	114.648											271.546	0.63454	1080.2	0.5277	289.54	0.80614	1080.2	0.53902	294.447	0.91571	1080.2	0.51125		271.546	0.6745	1080.2	0.52114	292.811	0.81484	1080.2	0.53674
					1053.51	4.75122	1053.51	633.204							1114.57	115.531	115.326	114.645											272.091	0.63393	1082.37	0.52731	290.085	0.80578	1082.37	0.53864	294.992	0.91556	1082.37	0.51085		272.091	0.6739	1082.37	0.52063	293.357	0.81449	1082.37	0.53625
					1055.62	4.75081	1055.62	633.136							1116.8	115.529	115.323	114.642											272.636	0.63332	1084.54	0.52692	290.63	0.80541	1084.54	0.53826	295.538	0.9154	1084.54	0.51045		272.636	0.6733	1084.54	0.52011	293.902	0.81415	1084.54	0.53575
					1057.73	4.75041	1057.73	633.068							1119.02	115.528	115.321	114.639											273.182	0.63272	1086.71	0.52653	291.176	0.80505	1086.71	0.53789	296.083	0.91524	1086.71	0.51005		273.182	0.6727	1086.71	0.5196	294.156	0.81399	1086.71	0.53526
					1059.84	4.75	1059.84	633							1121.25	115.527	115.318	114.637											273.727	0.63211	1088.88	0.52615	291.721	0.80468	1088.88	0.53751	296.628	0.91509	1088.88	0.50965		273.727	0.6721	1088.88	0.51909	294.447	0.8138	1088.88	0.53476
					1061.95	4.7496	1061.95	632.932							1123.47	115.525	115.315	114.634											274.272	0.63151	1091.05	0.52577	292.266	0.80432	1091.05	0.53714	297.174	0.91493	1091.05	0.50925		274.272	0.67151	1091.05	0.51858	294.992	0.81346	1091.05	0.53427
					1064.06	4.74919	1064.06	632.865							1125.7	115.524	115.312	114.631											274.817	0.6309	1093.21	0.52538	292.811	0.80395	1093.21	0.53677	297.719	0.91478	1093.21	0.50886		274.817	0.67091	1093.21	0.51808	295.538	0.81311	1093.21	0.53378
					1066.17	4.74879	1066.17	632.797							1127.92	115.522	115.31	114.628											275.363	0.6303	1095.38	0.525	293.357	0.80359	1095.38	0.53639	298.264	0.91462	1095.38	0.50847		275.363	0.67031	1095.38	0.51757	296.083	0.81277	1095.38	0.53329
					1068.28	4.74839	1068.28	632.73							1130.14	115.521	115.307	114.625											275.908	0.62969	1097.55	0.52462	293.902	0.80322	1097.55	0.53602	298.809	0.91446	1097.55	0.50807		275.908	0.66971	1097.55	0.51707	296.376	0.81258	1097.55	0.5328
					1070.4	4.74799	1070.4	632.664							1132.37	115.52	115.304	114.623											276.453	0.62909	1099.72	0.52424	294.447	0.80286	1099.72	0.53565	299.355	0.91431	1099.72	0.50768		276.453	0.66912	1099.72	0.51656	296.628	0.81242	1099.72	0.53231
					1072.51	4.74759	1072.51	632.597							1134.59	115.518	115.302	114.62											276.998	0.62848	1101.89	0.52387	294.992	0.80249	1101.89	0.53529	299.9	0.91415	1101.89	0.50729		276.998	0.66852	1101.89	0.51606	297.174	0.81208	1101.89	0.53183
					1074.62	4.74719	1074.62	632.531							1136.82	115.517	115.299	114.617											277.544	0.62788	1104.06	0.52349	295.538	0.80213	1104.06	0.53492	300.157	0.91408	1104.06	0.50691		277.544	0.66792	1104.06	0.51556	297.719	0.81173	1104.06	0.53134
					1076.73	4.74679	1076.73	632.465							1139.04	115.516	115.296	114.614											278.089	0.62728	1106.23	0.52311	296.083	0.80176	1106.23	0.53455	300.445	0.914	1106.23	0.50652		278.089	0.66732	1106.23	0.51506	298.264	0.81139	1106.23	0.53086
					1078.84	4.7464	1078.84	632.399							1141.27	115.514	115.294	114.612											278.634	0.62668	1108.4	0.52274	296.628	0.8014	1108.4	0.53419	300.99	0.91384	1108.4	0.50613		278.634	0.66673	1108.4	0.51456	298.537	0.81122	1108.4	0.53037
					1080.95	4.746	1080.95	632.334							1143.49	115.513	115.291	114.609											279.18	0.62607	1110.57	0.52237	297.096	0.80108	1110.57	0.53383	301.536	0.91368	1110.57	0.50575		279.18	0.66613	1110.57	0.51406	298.809	0.81104	1110.57	0.52989
					1083.06	4.74561	1083.06	632.268							1145.72	115.512	115.288	114.606											279.725	0.62547	1112.74	0.522	297.174	0.80103	1112.74	0.53347	302.081	0.91353	1112.74	0.50536		279.725	0.66554	1112.74	0.51356	299.355	0.8107	1112.74	0.52941
					1085.17	4.74522	1085.17	632.203							1147.94	115.511	115.286	114.604											280.27	0.62487	1114.91	0.52163	297.719	0.80067	1114.91	0.5331	302.626	0.91337	1114.91	0.50498		280.27	0.66494	1114.91	0.51307	299.437	0.81065	1114.91	0.52893
					1087.29	4.74482	1087.29	632.138							1150.17	115.509	115.283	114.601											280.815	0.62427	1117.07	0.52126	298.264	0.8003	1117.07	0.53274	303.172	0.91322	1117.07	0.5046		280.815	0.66434	1117.07	0.51257	299.677	0.81049	1117.07	0.52845
					1089.4	4.74443	1089.4	632.074							1152.39	115.508	115.281	114.598											281.361	0.62367	1119.24	0.52089	298.809	0.79994	1119.24	0.53239	303.717	0.91306	1119.24	0.50422		281.361	0.66375	1119.24	0.51208	299.9	0.81035	1119.24	0.52798
					1091.51	4.74404	1091.51	632.009							1154.62	115.507	115.278	114.596											281.906	0.62307	1121.41	0.52052	299.355	0.79957	1121.41	0.53203	304.262	0.9129	1121.41	0.50384		281.906	0.66315	1121.41	0.51158	300.445	0.81001	1121.41	0.5275
					1093.62	4.74366	1093.62	631.945							1156.84	115.506	115.276	114.593											282.451	0.62247	1123.58	0.52016	299.9	0.79921	1123.58	0.53167	304.807	0.91275	1123.58	0.50346		282.451	0.66256	1123.58	0.51109	300.99	0.80966	1123.58	0.52702
					1095.73	4.74327	1095.73	631.881							1159.07	115.504	115.273	114.591											282.996	0.62187	1125.75	0.51979	300.445	0.79884	1125.75	0.53132	305.353	0.91259	1125.75	0.50309		282.996	0.66196	1125.75	0.5106	301.536	0.80932	1125.75	0.52655
					1097.84	4.74288	1097.84	631.817							1161.29	115.503	115.271	114.588											283.542	0.62128	1127.92	0.51943	300.99	0.79848	1127.92	0.53096	305.898	0.91244	1127.92	0.50271		283.542	0.66137	1127.92	0.51011	302.081	0.80897	1127.92	0.52608
					1099.95	4.7425	1099.95	631.754							1163.52	115.502	115.268	114.586											284.087	0.62068	1130.09	0.51907	301.536	0.79811	1130.09	0.53061	306.443	0.91228	1130.09	0.50234		284.087	0.66077	1130.09	0.50962	302.626	0.80863	1130.09	0.5256
					1102.06	4.74211	1102.06	631.69							1165.74	115.501	115.266	114.583											284.632	0.62008	1132.26	0.5187	302.081	0.79775	1132.26	0.53026	306.988	0.91212	1132.26	0.50197		284.632	0.66018	1132.26	0.50914	303.172	0.80828	1132.26	0.52513
					1104.18	4.74173	1104.18	631.627							1167.96	115.5	115.264	114.581											285.178	0.61948	1134.43	0.51834	302.626	0.79738	1134.43	0.52991	307.534	0.91197	1134.43	0.5016		285.178	0.65959	1134.43	0.50865	303.717	0.80794	1134.43	0.52466
					1106.29	4.74135	1106.29	631.564							1170.19	115.499	115.261	114.578											285.723	0.61889	1136.6	0.51799	302.917	0.79719	1136.6	0.52956	308.079	0.91181	1136.6	0.50123		285.723	0.65899	1136.6	0.50817	303.997	0.80776	1136.6	0.52419
					1108.4	4.74097	1108.4	631.502							1172.41	115.497	115.259	114.576											286.268	0.61829	1138.77	0.51763	303.172	0.79702	1138.77	0.52921	308.624	0.91165	1138.77	0.50086		286.268	0.6584	1138.77	0.50768	304.262	0.8076	1138.77	0.52373
					1110.51	4.74059	1110.51	631.439							1174.64	115.496	115.256	114.573											286.813	0.6177	1140.93	0.51727	303.717	0.79665	1140.93	0.52886	309.17	0.9115	1140.93	0.50049		286.813	0.65781	1140.93	0.5072	304.807	0.80725	1140.93	0.52326
					1112.62	4.74021	1112.62	631.377							1176.86	115.495	115.254	114.571											287.359	0.6171	1143.1	0.51692	304.262	0.79629	1143.1	0.52852	309.715	0.91134	1143.1	0.50012		287.359	0.65721	1143.1	0.50672	305.353	0.80691	1143.1	0.52279
					1114.73	4.73983	1114.73	631.315							1179.09	115.494	115.252	114.568											287.904	0.61651	1145.27	0.51656	304.807	0.79592	1145.27	0.52817	310.26	0.91119	1145.27	0.49976		287.904	0.65662	1145.27	0.50624	305.898	0.80656	1145.27	0.52233
					1116.84	4.73945	1116.84	631.253							1181.31	115.493	115.249	114.566											288.449	0.61591	1147.44	0.51621	305.353	0.79556	1147.44	0.52783	310.805	0.91103	1147.44	0.49939		288.449	0.65603	1147.44	0.50576	306.443	0.80622	1147.44	0.52187
					1118.95	4.73907	1118.95	631.191							1183.54	115.492	115.247	114.564											288.994	0.61532	1149.61	0.51586	305.898	0.79519	1149.61	0.52748	311.198	0.91092	1149.61	0.49903		288.994	0.65543	1149.61	0.50528	306.988	0.80587	1149.61	0.5214
					1121.07	4.7387	1121.07	631.13							1185.76	115.491	115.245	114.561											289.54	0.61472	1151.78	0.5155	306.443	0.79483	1151.78	0.52714	311.258	0.9109	1151.78	0.49867		289.54	0.65484	1151.78	0.50481	307.534	0.80553	1151.78	0.52094
					1123.18	4.73832	1123.18	631.068							1187.99	115.49	115.243	114.559											290.085	0.61413	1153.95	0.51515	306.988	0.79446	1153.95	0.5268	311.351	0.91087	1153.95	0.4983		290.085	0.65425	1153.95	0.50433	308.079	0.80518	1153.95	0.52048
					1125.29	4.73795	1125.29	631.007							1190.21	115.489	115.24	114.557											290.63	0.61354	1156.12	0.51481	307.534	0.7941	1156.12	0.52646	311.896	0.91072	1156.12	0.49794		290.63	0.65366	1156.12	0.50385	308.624	0.80484	1156.12	0.52002
					1127.4	4.73758	1127.4	630.946							1192.44	115.488	115.238	114.554											291.176	0.61295	1158.29	0.51446	308.079	0.79373	1158.29	0.52612	312.441	0.91056	1158.29	0.49759		291.176	0.65307	1158.29	0.50338	309.17	0.80449	1158.29	0.51956
					1129.51	4.7372	1129.51	630.886							1194.66	115.487	115.236	114.552											291.721	0.61236	1160.46	0.51411	308.624	0.79337	1160.46	0.52578	312.986	0.91041	1160.46	0.49723		291.721	0.65247	1160.46	0.50291	309.278	0.80442	1160.46	0.51911
					1131.62	4.73683	1131.62	630.825							1196.89	115.486	115.234	114.55											292.266	0.61176	1162.63	0.51377	309.17	0.793	1162.63	0.52545	313.532	0.91025	1162.63	0.49687		292.266	0.65188	1162.63	0.50244	309.578	0.80423	1162.63	0.51865
					1133.73	4.73646	1133.73	630.765							1199.11	115.484	115.231	114.547											292.811	0.61117	1164.79	0.51342	309.715	0.79264	1164.79	0.52511	314.077	0.91009	1164.79	0.49652		292.811	0.65129	1164.79	0.50197	309.715	0.80415	1164.79	0.5182
					1135.84	4.73609	1135.84	630.705							1201.33	115.483	115.229	114.545											293.357	0.61058	1166.96	0.51308	310.26	0.79227	1166.96	0.52478	314.622	0.90994	1166.96	0.49616		293.357	0.6507	1166.96	0.5015	310.26	0.8038	1166.96	0.51774
					1137.96	4.73573	1137.96	630.645							1203.56	115.482	115.227	114.543											293.902	0.60999	1169.13	0.51274	310.805	0.79191	1169.13	0.52444	315.168	0.90978	1169.13	0.49581		293.902	0.65011	1169.13	0.50103	310.478	0.80366	1169.13	0.51729
					1140.07	4.73536	1140.07	630.585							1205.78	115.481	115.225	114.541											294.447	0.6094	1171.3	0.51239	311.351	0.79154	1171.3	0.52411	315.713	0.90963	1171.3	0.49546		294.447	0.64952	1171.3	0.50056	310.805	0.80346	1171.3	0.51684
					1142.18	4.73499	1142.18	630.526							1208.01	115.48	115.223	114.538											294.992	0.60881	1173.47	0.51205	311.896	0.79118	1173.47	0.52378	316.258	0.90947	1173.47	0.49511		294.992	0.64893	1173.47	0.50009	311.018	0.80332	1173.47	0.51639
					1144.29	4.73463	1144.29	630.467							1210.23	115.48	115.221	114.536											295.538	0.60823	1175.64	0.51172	312.098	0.79104	1175.64	0.52345	316.779	0.90932	1175.64	0.49476		295.538	0.64834	1175.64	0.49963	311.351	0.80311	1175.64	0.51594
					1146.4	4.73426	1146.4	630.407							1212.46	115.479	115.218	114.534											296.083	0.60764	1177.81	0.51138	312.441	0.79081	1177.81	0.52312	316.803	0.90931	1177.81	0.49441		296.083	0.64775	1177.81	0.49917	311.378	0.8031	1177.81	0.51549
					1148.51	4.7339	1148.51	630.349							1214.68	115.478	115.216	114.532											296.628	0.60705	1179.98	0.51104	312.986	0.79045	1179.98	0.52279	317.349	0.90916	1179.98	0.49406		296.628	0.64716	1179.98	0.4987	311.896	0.80277	1179.98	0.51504
					1150.62	4.73353	1150.62	630.29							1216.91	115.477	115.214	114.53											297.174	0.60646	1182.15	0.5107	313.532	0.79008	1182.15	0.52247	317.894	0.909	1182.15	0.49371		297.174	0.64657	1182.15	0.49824	312.441	0.80242	1182.15	0.51459
					1152.73	4.73317	1152.73	630.231							1219.13	115.476	115.212	114.528											297.719	0.60588	1184.32	0.51037	314.077	0.78972	1184.32	0.52214	317.919	0.90899	1184.32	0.49337		297.719	0.64598	1184.32	0.49778	312.986	0.80208	1184.32	0.51415
					1154.85	4.73281	1154.85	630.173							1221.36	115.475	115.21	114.525											298.264	0.60529	1186.48	0.51004	314.622	0.78935	1186.48	0.52182	318.439	0.90885	1186.48	0.49303		298.264	0.64539	1186.48	0.49732	313.532	0.80173	1186.48	0.5137
					1156.96	4.73245	1156.96	630.115							1223.58	115.474	115.208	114.523											298.809	0.6047	1188.65	0.5097	315.168	0.78899	1188.65	0.52149	318.984	0.90869	1188.65	0.49268		298.809	0.6448	1188.65	0.49686	314.077	0.80139	1188.65	0.51326
					1159.07	4.73209	1159.07	630.057							1225.81	115.473	115.206	114.521											299.355	0.60412	1190.82	0.50937	315.713	0.78862	1190.82	0.52117	319.53	0.90853	1190.82	0.49234		299.355	0.64421	1190.82	0.4964	314.622	0.80104	1190.82	0.51282
					1161.18	4.73173	1161.18	629.999							1228.03	115.472	115.204	114.519											299.9	0.60353	1192.99	0.50904	316.258	0.78826	1192.99	0.52085	320.075	0.90838	1192.99	0.492		299.9	0.64363	1192.99	0.49595	315.168	0.8007	1192.99	0.51237
					1163.29	4.73137	1163.29	629.941							1230.26	115.471	115.202	114.517											300.445	0.60295	1195.16	0.50871	316.803	0.78789	1195.16	0.52053	320.62	0.90822	1195.16	0.49166		300.445	0.64304	1195.16	0.49549	315.713	0.80035	1195.16	0.51193
					1165.4	4.73102	1165.4	629.884							1232.48	115.47	115.2	114.515											300.99	0.60236	1197.33	0.50838	316.959	0.78779	1197.33	0.52021	321.166	0.90807	1197.33	0.49132		300.99	0.64245	1197.33	0.49504	316.239	0.80002	1197.33	0.51149
					1167.51	4.73066	1167.51	629.826							1234.71	115.469	115.198	114.513											301.536	0.60178	1199.5	0.50806	317.349	0.78753	1199.5	0.51989	321.711	0.90791	1199.5	0.49098		301.536	0.64186	1199.5	0.49458	316.258	0.80001	1199.5	0.51106
					1169.62	4.7303	1169.62	629.769							1236.93	115.468	115.196	114.511											302.081	0.6012	1201.67	0.50773	317.894	0.78716	1201.67	0.51957	322.256	0.90775	1201.67	0.49065		302.081	0.64127	1201.67	0.49413	316.299	0.79998	1201.67	0.51062
					1171.74	4.72995	1171.74	629.712							1239.15	115.468	115.194	114.509											302.626	0.60061	1203.84	0.5074	318.439	0.7868	1203.84	0.51925	322.801	0.9076	1203.84	0.49031		302.626	0.64069	1203.84	0.49368	316.803	0.79967	1203.84	0.51018
					1173.85	4.72959	1173.85	629.655							1241.38	115.467	115.192	114.507											303.172	0.60003	1206.01	0.50708	318.984	0.78643	1206.01	0.51894	323.347	0.90744	1206.01	0.48998		303.172	0.6401	1206.01	0.49323	317.199	0.79942	1206.01	0.50975
					1175.96	4.72924	1175.96	629.599							1243.6	115.466	115.19	114.505											303.717	0.59945	1208.18	0.50676	319.53	0.78607	1208.18	0.51862	323.892	0.90728	1208.18	0.48964		303.717	0.63951	1208.18	0.49278	317.349	0.79932	1208.18	0.50931
					1178.07	4.72889	1178.07	629.542							1245.83	115.465	115.188	114.503											304.262	0.59887	1210.34	0.50643	320.075	0.7857	1210.34	0.51831	324.437	0.90713	1210.34	0.48931		304.262	0.63893	1210.34	0.49233	317.894	0.79898	1210.34	0.50888
					1180.18	4.72854	1180.18	629.486							1248.05	115.464	115.187	114.501											304.807	0.59829	1212.51	0.50611	320.62	0.78534	1212.51	0.518	324.982	0.90697	1212.51	0.48898		304.807	0.63834	1212.51	0.49188	318.439	0.79863	1212.51	0.50845
					1182.29	4.72819	1182.29	629.43							1250.28	115.463	115.185	114.499											305.353	0.5977	1214.68	0.50579	321.166	0.78497	1214.68	0.51768	325.528	0.90682	1214.68	0.48865		305.353	0.63775	1214.68	0.49144	318.459	0.79862	1214.68	0.50801
					1184.4	4.72784	1184.4	629.374							1252.5	115.463	115.183	114.497											305.898	0.59712	1216.85	0.50547	321.711	0.78461	1216.85	0.51737	326.073	0.90666	1216.85	0.48832		305.898	0.63717	1216.85	0.49099	318.984	0.79829	1216.85	0.50758
					1186.51	4.72749	1186.51	629.318							1254.73	115.462	115.181	114.495											306.443	0.59654	1219.02	0.50516	322.256	0.78424	1219.02	0.51706	326.618	0.9065	1219.02	0.48799		306.443	0.63658	1219.02	0.49055	319.53	0.79794	1219.02	0.50715
					1188.63	4.72714	1188.63	629.263							1256.95	115.461	115.179	114.493											306.988	0.59596	1221.19	0.50484	322.539	0.78405	1221.19	0.51675	327.164	0.90635	1221.19	0.48766		306.988	0.63599	1221.19	0.49011	320.075	0.7976	1221.19	0.50672
					1190.74	4.72679	1190.74	629.207							1259.18	115.46	115.177	114.491											307.534	0.59539	1223.36	0.50452	322.801	0.78388	1223.36	0.51645	327.709	0.90619	1223.36	0.48734		307.534	0.63541	1223.36	0.48966	320.62	0.79725	1223.36	0.5063
					1192.85	4.72644	1192.85	629.152							1261.4	115.459	115.175	114.49											308.079	0.59481	1225.53	0.50421	322.84	0.78385	1225.53	0.51614	327.82	0.90616	1225.53	0.48701		308.079	0.63482	1225.53	0.48922	321.166	0.79691	1225.53	0.50587
					1194.96	4.7261	1194.96	629.097							1263.63	115.459	115.174	114.488											308.624	0.59423	1227.7	0.50389	323.347	0.78351	1227.7	0.51583	328.254	0.90604	1227.7	0.48669		308.624	0.63424	1227.7	0.48878	321.711	0.79656	1227.7	0.50544
					1197.07	4.72575	1197.07	629.042							1265.85	115.458	115.172	114.486											309.17	0.59365	1229.87	0.50358	323.892	0.78315	1229.87	0.51553	328.799	0.90588	1229.87	0.48637		309.17	0.63365	1229.87	0.48834	322.256	0.79622	1229.87	0.50502
					1199.18	4.72541	1199.18	628.987							1268.08	115.457	115.17	114.484											309.715	0.59307	1232.04	0.50327	324.437	0.78278	1232.04	0.51522	329.02	0.90582	1232.04	0.48604		309.715	0.63307	1232.04	0.4879	322.801	0.79587	1232.04	0.5046
					1201.29	4.72506	1201.29	628.932							1270.3	115.456	115.168	114.482											310.26	0.5925	1234.2	0.50296	324.982	0.78242	1234.2	0.51492	329.345	0.90572	1234.2	0.48572		310.26	0.63248	1234.2	0.48747	323.347	0.79553	1234.2	0.50417
					1203.4	4.72472	1203.4	628.878							1272.53	115.455	115.166	114.48											310.805	0.59192	1236.37	0.50265	325.528	0.78205	1236.37	0.51462	329.89	0.90557	1236.37	0.4854		310.805	0.6319	1236.37	0.48703	323.892	0.79518	1236.37	0.50375
					1205.52	4.72437	1205.52	628.824							1274.75	115.455	115.165	114.479											311.351	0.59134	1238.54	0.50234	325.9	0.7818	1238.54	0.51432	330.22	0.90547	1238.54	0.48508		311.351	0.63131	1238.54	0.4866	324.437	0.79484	1238.54	0.50333
					1207.63	4.72403	1207.63	628.77							1276.97	115.454	115.163	114.477											311.896	0.59077	1240.71	0.50203	326.073	0.78169	1240.71	0.51402	330.435	0.90541	1240.71	0.48477		311.896	0.63073	1240.71	0.48616	324.982	0.79449	1240.71	0.50291
					1209.74	4.72369	1209.74	628.716							1279.2	115.453	115.161	114.475											312.441	0.59019	1242.88	0.50172	326.618	0.78132	1242.88	0.51372	330.98	0.90526	1242.88	0.48445		312.441	0.63015	1242.88	0.48573	325.528	0.79415	1242.88	0.50249
					1211.85	4.72335	1211.85	628.662							1281.42	115.452	115.16	114.473											312.986	0.58962	1245.05	0.50142	327.164	0.78096	1245.05	0.51342	331.526	0.9051	1245.05	0.48413		312.986	0.62956	1245.05	0.4853	326.073	0.7938	1245.05	0.50207
					1213.96	4.72301	1213.96	628.608							1283.65	115.452	115.158	114.471											313.532	0.58904	1247.22	0.50111	327.709	0.78059	1247.22	0.51312	332.071	0.90494	1247.22	0.48382		313.532	0.62898	1247.22	0.48487	326.618	0.79346	1247.22	0.50166
					1216.07	4.72267	1216.07	628.554							1285.87	115.451	115.156	114.47											314.077	0.58847	1249.39	0.50081	328.254	0.78023	1249.39	0.51283	332.081	0.90494	1249.39	0.4835		314.077	0.6284	1249.39	0.48444	327.164	0.79311	1249.39	0.50124
					1218.18	4.72233	1218.18	628.501							1288.1	115.45	115.154	114.468											314.622	0.58789	1251.56	0.5005	328.799	0.77986	1251.56	0.51253	332.616	0.90479	1251.56	0.48319		314.622	0.62781	1251.56	0.48401	327.709	0.79277	1251.56	0.50083
					1220.29	4.72199	1220.29	628.448							1290.32	115.45	115.153	114.466											315.168	0.58732	1253.73	0.5002	329.345	0.7795	1253.73	0.51224	333.162	0.90463	1253.73	0.48288		315.168	0.62723	1253.73	0.48358	328.254	0.79242	1253.73	0.50041
					1222.4	4.72166	1222.4	628.395							1292.55	115.449	115.151	114.465											315.713	0.58675	1255.9	0.4999	329.89	0.77913	1255.9	0.51194	333.707	0.90448	1255.9	0.48257		315.713	0.62665	1255.9	0.48315	328.799	0.79208	1255.9	0.5
					1224.52	4.72132	1224.52	628.342							1294.77	115.448	115.149	114.463											316.258	0.58618	1258.06	0.4996	330.435	0.77877	1258.06	0.51165	334.252	0.90432	1258.06	0.48226		316.258	0.62607	1258.06	0.48273	329.345	0.79173	1258.06	0.49959
					1226.63	4.72098	1226.63	628.289							1297	115.448	115.148	114.461											316.803	0.5856	1260.23	0.4993	330.98	0.7784	1260.23	0.51136	334.797	0.90416	1260.23	0.48195		316.803	0.62548	1260.23	0.4823	329.89	0.79139	1260.23	0.49917
					1228.74	4.72065	1228.74	628.236							1299.22	115.447	115.146	114.459											317.349	0.58503	1262.4	0.499	331.526	0.77804	1262.4	0.51107	335.343	0.90401	1262.4	0.48164		317.349	0.6249	1262.4	0.48188	330.435	0.79105	1262.4	0.49876
					1230.85	4.72031	1230.85	628.184							1301.45	115.446	115.145	114.458											317.894	0.58446	1264.57	0.4987	332.071	0.77767	1264.57	0.51078	335.888	0.90385	1264.57	0.48134		317.894	0.62432	1264.57	0.48145	330.98	0.7907	1264.57	0.49836
					1232.96	4.71998	1232.96	628.131							1303.67	115.446	115.143	114.456											318.439	0.58389	1266.74	0.49841	332.201	0.77758	1266.74	0.51049	335.981	0.90382	1266.74	0.48103		318.439	0.62374	1266.74	0.48103	331.526	0.79036	1266.74	0.49795
					1235.07	4.71965	1235.07	628.079							1305.9	115.445	115.141	114.454											318.984	0.58332	1268.91	0.49811	332.616	0.77731	1268.91	0.5102	336.433	0.9037	1268.91	0.48072		318.984	0.62316	1268.91	0.48061	332.071	0.79001	1268.91	0.49754
					1237.18	4.71931	1237.18	628.027							1308.12	115.444	115.14	114.453											319.53	0.58275	1271.08	0.49781	333.162	0.77694	1271.08	0.50991	336.978	0.90354	1271.08	0.48042		319.53	0.62258	1271.08	0.48019	332.616	0.78967	1271.08	0.49713
					1239.29	4.71898	1239.29	627.975							1310.34	115.444	115.138	114.451											320.075	0.58218	1273.25	0.49752	333.707	0.77658	1273.25	0.50963	337.524	0.90338	1273.25	0.48012		320.075	0.62199	1273.25	0.47977	333.162	0.78932	1273.25	0.49673
					1241.41	4.71865	1241.41	627.923							1312.57	115.443	115.137	114.45											320.62	0.58161	1275.42	0.49723	334.252	0.77621	1275.42	0.50934	338.069	0.90323	1275.42	0.47981		320.62	0.62141	1275.42	0.47935	333.707	0.78898	1275.42	0.49632
					1243.52	4.71832	1243.52	627.872							1314.79	115.442	115.135	114.448											321.166	0.58104	1277.59	0.49694	334.797	0.77584	1277.59	0.50906	338.614	0.90307	1277.59	0.47951		321.166	0.62083	1277.59	0.47893	334.252	0.78863	1277.59	0.49592
					1245.63	4.71799	1245.63	627.82							1317.02	115.442	115.134	114.446											321.711	0.58048	1279.76	0.49664	335.343	0.77548	1279.76	0.50877	339.16	0.90291	1279.76	0.47921		321.711	0.62025	1279.76	0.47852	334.361	0.78856	1279.76	0.49552
					1247.74	4.71766	1247.74	627.769							1319.24	115.441	115.132	114.445											322.256	0.57991	1281.92	0.49635	335.381	0.77545	1281.92	0.50849	339.705	0.90276	1281.92	0.47891		322.256	0.61967	1281.92	0.4781	334.797	0.78829	1281.92	0.49511
					1249.85	4.71733	1249.85	627.718							1321.47	115.44	115.13	114.443											322.801	0.57934	1284.09	0.49606	335.888	0.77511	1284.09	0.50821	340.25	0.9026	1284.09	0.47862		322.801	0.61909	1284.09	0.47769	335.343	0.78794	1284.09	0.49471
					1251.96	4.717	1251.96	627.667							1323.69	115.44	115.129	114.442											323.347	0.57877	1286.26	0.49578	336.433	0.77475	1286.26	0.50793	340.795	0.90245	1286.26	0.47832		323.347	0.61851	1286.26	0.47727	335.888	0.7876	1286.26	0.49431
					1254.07	4.71667	1254.07	627.616							1325.92	115.439	115.127	114.44											323.892	0.57821	1288.43	0.49549	336.978	0.77438	1288.43	0.50765	341.341	0.90229	1288.43	0.47802		323.892	0.61793	1288.43	0.47686	336.433	0.78725	1288.43	0.49391
					1256.18	4.71635	1256.18	627.565							1328.14	115.439	115.126	114.439											324.437	0.57764	1290.6	0.4952	337.524	0.77402	1290.6	0.50737	341.886	0.90213	1290.6	0.47773		324.437	0.61735	1290.6	0.47645	336.521	0.7872	1290.6	0.49351
					1258.3	4.71602	1258.3	627.514							1330.37	115.438	115.125	114.437											324.982	0.57707	1292.77	0.49492	338.069	0.77365	1292.77	0.50709	342.431	0.90198	1292.77	0.47743		324.982	0.61677	1292.77	0.47604	336.978	0.78691	1292.77	0.49312
					1260.41	4.71569	1260.41	627.463							1332.59	115.437	115.123	114.436											325.528	0.57651	1294.94	0.49463	338.614	0.77329	1294.94	0.50681	342.976	0.90182	1294.94	0.47714		325.528	0.6162	1294.94	0.47563	337.524	0.78656	1294.94	0.49272
					1262.52	4.71537	1262.52	627.413							1334.82	115.437	115.122	114.434											326.073	0.57594	1297.11	0.49435	339.16	0.77292	1297.11	0.50654	343.062	0.9018	1297.11	0.47685		326.073	0.61562	1297.11	0.47522	338.069	0.78622	1297.11	0.49233
					1264.63	4.71504	1264.63	627.363							1337.04	115.436	115.12	114.433											326.618	0.57538	1299.28	0.49406	339.705	0.77256	1299.28	0.50626	343.522	0.90167	1299.28	0.47655		326.618	0.61504	1299.28	0.47481	338.614	0.78587	1299.28	0.49193
					1266.74	4.71472	1266.74	627.313							1339.27	115.436	115.119	114.431											327.164	0.57482	1301.45	0.49378	340.25	0.77219	1301.45	0.50599	344.067	0.90151	1301.45	0.47626		327.164	0.61446	1301.45	0.4744	339.16	0.78553	1301.45	0.49154
					1268.85	4.71439	1268.85	627.263							1341.49	115.435	115.117	114.43											327.709	0.57425	1303.62	0.4935	340.795	0.77183	1303.62	0.50571	344.612	0.90135	1303.62	0.47597		327.709	0.61388	1303.62	0.474	339.705	0.78518	1303.62	0.49114
					1270.96	4.71407	1270.96	627.213							1343.72	115.434	115.116	114.428											328.254	0.57369	1305.78	0.49322	341.341	0.77146	1305.78	0.50544	344.982	0.90125	1305.78	0.47568		328.254	0.6133	1305.78	0.47359	340.25	0.78484	1305.78	0.49075
					1273.07	4.71375	1273.07	627.163							1345.94	115.434	115.114	114.427											328.799	0.57313	1307.95	0.49294	341.886	0.7711	1307.95	0.50517	345.158	0.9012	1307.95	0.4754		328.799	0.61273	1307.95	0.47319	340.795	0.78449	1307.95	0.49036
					1275.19	4.71343	1275.19	627.113							1348.16	115.433	115.113	114.425											329.345	0.57256	1310.12	0.49266	342.431	0.77073	1310.12	0.5049	345.522	0.90109	1310.12	0.47511		329.345	0.61215	1310.12	0.47279	341.341	0.78415	1310.12	0.48997
					1277.3	4.7131	1277.3	627.064							1350.39	115.433	115.112	114.424											329.89	0.572	1312.29	0.49239	342.976	0.77037	1312.29	0.50463	345.703	0.90104	1312.29	0.47482		329.89	0.61157	1312.29	0.47238	341.886	0.7838	1312.29	0.48958
					1279.41	4.71278	1279.41	627.014							1352.61	115.432	115.11	114.422											330.435	0.57144	1314.46	0.49211	343.522	0.77	1314.46	0.50436	346.248	0.90089	1314.46	0.47454		330.435	0.61099	1314.46	0.47198	342.431	0.78346	1314.46	0.48919
					1281.52	4.71246	1281.52	626.965							1354.84	115.432	115.109	114.421											330.98	0.57088	1316.63	0.49183	344.067	0.76964	1316.63	0.50409	346.793	0.90073	1316.63	0.47425		330.98	0.61042	1316.63	0.47158	342.976	0.78312	1316.63	0.48881
					1283.63	4.71214	1283.63	626.916							1357.06	115.431	115.108	114.419											331.526	0.57032	1318.8	0.49156	344.612	0.76927	1318.8	0.50382	347.339	0.90057	1318.8	0.47397		331.526	0.60984	1318.8	0.47118	343.522	0.78277	1318.8	0.48842
					1285.74	4.71182	1285.74	626.867							1359.29	115.431	115.106	114.418											332.071	0.56976	1320.97	0.49128	345.158	0.76891	1320.97	0.50355	347.884	0.90042	1320.97	0.47369		332.071	0.60926	1320.97	0.47078	344.067	0.78243	1320.97	0.48803
					1287.85	4.7115	1287.85	626.818							1361.51	115.43	115.105	114.417											332.616	0.5692	1323.14	0.49101	345.703	0.76854	1323.14	0.50329	348.429	0.90026	1323.14	0.47341		332.616	0.60869	1323.14	0.47038	344.612	0.78208	1323.14	0.48765
					1289.96	4.71119	1289.96	626.769							1363.74	115.43	115.103	114.415											333.162	0.56864	1325.31	0.49074	346.248	0.76818	1325.31	0.50302	348.974	0.90011	1325.31	0.47312		333.162	0.60811	1325.31	0.46999	345.158	0.78174	1325.31	0.48727
					1292.08	4.71087	1292.08	626.72							1365.96	115.429	115.102	114.414											333.707	0.56808	1327.47	0.49047	346.793	0.76781	1327.47	0.50276	349.52	0.89995	1327.47	0.47284		333.707	0.60753	1327.47	0.46959	345.703	0.78139	1327.47	0.48688
					1294.19	4.71055	1294.19	626.672							1368.19	115.429	115.101	114.413											334.252	0.56752	1329.64	0.4902	347.339	0.76745	1329.64	0.5025	350.065	0.89979	1329.64	0.47257		334.252	0.60696	1329.64	0.4692	346.248	0.78105	1329.64	0.4865
					1296.3	4.71023	1296.3	626.623							1370.41	115.428	115.099	114.411											334.797	0.56696	1331.81	0.48993	347.884	0.76708	1331.81	0.50223	350.61	0.89964	1331.81	0.47229		334.797	0.60638	1331.81	0.4688	346.793	0.7807	1331.81	0.48612
					1298.41	4.70992	1298.41	626.575							1372.64	115.428	115.098	114.41											335.343	0.5664	1333.98	0.48966	348.429	0.76672	1333.98	0.50197	351.156	0.89948	1333.98	0.47201		335.343	0.60581	1333.98	0.46841	347.339	0.78036	1333.98	0.48574
					1300.52	4.7096	1300.52	626.527							1374.86	115.427	115.097	114.408											335.888	0.56585	1336.15	0.48939	348.974	0.76635	1336.15	0.50171	351.701	0.89932	1336.15	0.47173		335.888	0.60523	1336.15	0.46802	347.884	0.78001	1336.15	0.48536
					1302.63	4.70929	1302.63	626.479							1377.09	115.427	115.096	114.407											336.433	0.56529	1338.32	0.48912	349.52	0.76599	1338.32	0.50145	352.246	0.89917	1338.32	0.47146		336.433	0.60466	1338.32	0.46763	348.429	0.77967	1338.32	0.48498
					1304.74	4.70897	1304.74	626.431							1379.31	115.426	115.094	114.406											336.978	0.56473	1340.49	0.48886	350.065	0.76562	1340.49	0.50119	352.543	0.89908	1340.49	0.47118		336.978	0.60408	1340.49	0.46723	348.974	0.77932	1340.49	0.4846
					1306.85	4.70866	1306.85	626.383							1381.54	115.426	115.093	114.405											337.524	0.56418	1342.66	0.48859	350.61	0.76526	1342.66	0.50093	352.791	0.89901	1342.66	0.47091		337.524	0.60351	1342.66	0.46685	349.52	0.77898	1342.66	0.48423
					1308.97	4.70835	1308.97	626.335							1383.76	115.425	115.092	114.403											338.069	0.56362	1344.83	0.48832	351.156	0.76489	1344.83	0.50067	353.337	0.89886	1344.83	0.47064		338.069	0.60293	1344.83	0.46646	350.065	0.77863	1344.83	0.48385
					1311.08	4.70803	1311.08	626.288							1385.98	115.425	115.091	114.402											338.614	0.56307	1347	0.48806	351.701	0.76453	1347	0.50042	353.882	0.8987	1347	0.47036		338.614	0.60236	1347	0.46607	350.383	0.77843	1347	0.48348
					1313.19	4.70772	1313.19	626.24							1388.21	115.424	115.089	114.401											339.16	0.56251	1349.17	0.4878	352.246	0.76416	1349.17	0.50016	354.427	0.89854	1349.17	0.47009		339.16	0.60178	1349.17	0.46568	350.61	0.77829	1349.17	0.4831
					1315.3	4.70741	1315.3	626.193							1390.43	115.424	115.088	114.399											339.705	0.56196	1351.33	0.48754	352.791	0.7638	1351.33	0.49991	354.972	0.89839	1351.33	0.46982		339.705	0.60121	1351.33	0.4653	351.156	0.77794	1351.33	0.48273
					1317.41	4.7071	1317.41	626.145							1392.66	115.423	115.087	114.398											340.25	0.5614	1353.5	0.48727	353.337	0.76343	1353.5	0.49965	355.518	0.89823	1353.5	0.46955		340.25	0.60064	1353.5	0.46491	351.701	0.7776	1353.5	0.48235
					1319.52	4.70678	1319.52	626.098							1394.88	115.423	115.086	114.397											340.795	0.56085	1355.67	0.48701	353.882	0.76307	1355.67	0.4994	356.063	0.89808	1355.67	0.46928		340.795	0.60006	1355.67	0.46453	352.246	0.77725	1355.67	0.48198
					1321.63	4.70647	1321.63	626.051							1397.11	115.422	115.084	114.396											341.341	0.5603	1357.84	0.48675	354.427	0.7627	1357.84	0.49914	356.564	0.89793	1357.84	0.46902		341.341	0.59949	1357.84	0.46414	352.791	0.77691	1357.84	0.48161
					1323.74	4.70616	1323.74	626.004							1399.33	115.422	115.083	114.394											341.886	0.55974	1360.01	0.48649	354.972	0.76234	1360.01	0.49889	356.608	0.89792	1360.01	0.46875		341.886	0.59892	1360.01	0.46376	353.337	0.77656	1360.01	0.48124
					1325.86	4.70585	1325.86	625.957							1401.56	115.421	115.082	114.393											342.431	0.55919	1362.18	0.48624	355.518	0.76197	1362.18	0.49864	356.624	0.89792	1362.18	0.46848		342.431	0.59834	1362.18	0.46338	353.882	0.77622	1362.18	0.48087
					1327.97	4.70554	1327.97	625.911							1403.78	115.421	115.081	114.392											342.976	0.55864	1364.35	0.48598	356.063	0.76161	1364.35	0.49839	357.154	0.89776	1364.35	0.46822		342.976	0.59777	1364.35	0.463	354.343	0.77593	1364.35	0.4805
					1330.08	4.70524	1330.08	625.864							1406.01	115.421	115.08	114.391											343.522	0.55809	1366.52	0.48572	356.608	0.76124	1366.52	0.49814	357.284	0.89773	1366.52	0.46795		343.522	0.5972	1366.52	0.46262	354.427	0.77587	1366.52	0.48014
					1332.19	4.70493	1332.19	625.817							1408.23	115.42	115.078	114.389											344.067	0.55753	1368.69	0.48547	357.154	0.76088	1368.69	0.49789	357.699	0.89761	1368.69	0.46769		344.067	0.59663	1368.69	0.46224	354.972	0.77553	1368.69	0.47977
					1334.3	4.70462	1334.3	625.771							1410.46	115.42	115.077	114.388											344.612	0.55698	1370.86	0.48521	357.699	0.76051	1370.86	0.49764	357.824	0.89757	1370.86	0.46743		344.612	0.59606	1370.86	0.46186	355.243	0.77536	1370.86	0.4794
					1336.41	4.70431	1336.41	625.725							1412.68	115.419	115.076	114.387											345.158	0.55643	1373.03	0.48496	358.244	0.76015	1373.03	0.4974	358.244	0.89745	1373.03	0.46717		345.158	0.59548	1373.03	0.46148	355.518	0.77519	1373.03	0.47904
					1338.52	4.70401	1338.52	625.679							1414.91	115.419	115.075	114.386											345.703	0.55588	1375.19	0.4847	358.789	0.75978	1375.19	0.49715	358.789	0.8973	1375.19	0.46691		345.703	0.59491	1375.19	0.46111	356.063	0.77484	1375.19	0.47868
					1340.63	4.7037	1340.63	625.632							1417.13	115.418	115.074	114.385											346.248	0.55533	1377.36	0.48445	359.335	0.75942	1377.36	0.4969	359.335	0.89714	1377.36	0.46664		346.248	0.59434	1377.36	0.46073	356.608	0.7745	1377.36	0.47831
					1342.75	4.70339	1342.75	625.586							1419.35	115.418	115.073	114.383											346.793	0.55478	1379.53	0.4842	359.504	0.75931	1379.53	0.49666	359.88	0.89698	1379.53	0.46639		346.793	0.59377	1379.53	0.46036	357.154	0.77415	1379.53	0.47795
					1344.86	4.70309	1344.86	625.541							1421.58	115.418	115.072	114.382											347.339	0.55424	1381.7	0.48395	359.88	0.75905	1381.7	0.49641	360.425	0.89683	1381.7	0.46613		347.339	0.5932	1381.7	0.45998	357.699	0.77381	1381.7	0.47759
					1346.97	4.70278	1346.97	625.495							1423.8	115.417	115.07	114.381											347.884	0.55369	1383.87	0.4837	360.425	0.75869	1383.87	0.49617	360.97	0.89667	1383.87	0.46587		347.884	0.59263	1383.87	0.45961	358.244	0.77346	1383.87	0.47723
					1349.08	4.70248	1349.08	625.449							1426.03	115.417	115.069	114.38											348.429	0.55314	1386.04	0.48345	360.97	0.75832	1386.04	0.49593	361.516	0.89652	1386.04	0.46561		348.429	0.59206	1386.04	0.45924	358.789	0.77312	1386.04	0.47687
					1351.19	4.70217	1351.19	625.403							1428.25	115.416	115.068	114.379											348.974	0.55259	1388.21	0.4832	361.516	0.75796	1388.21	0.49569	362.061	0.89636	1388.21	0.46536		348.974	0.59149	1388.21	0.45887	359.335	0.77277	1388.21	0.47651
					1353.3	4.70187	1353.3	625.358							1430.48	115.416	115.067	114.378											349.52	0.55204	1390.38	0.48295	362.061	0.75759	1390.38	0.49545	362.606	0.8962	1390.38	0.4651		349.52	0.59092	1390.38	0.4585	359.88	0.77243	1390.38	0.47615
					1355.41	4.70157	1355.41	625.313							1432.7	115.416	115.066	114.377											350.065	0.5515	1392.55	0.48271	362.606	0.75723	1392.55	0.49521	363.151	0.89605	1392.55	0.46485		350.065	0.59035	1392.55	0.45813	360.425	0.77208	1392.55	0.47579
					1357.52	4.70126	1357.52	625.267							1434.93	115.415	115.065	114.376											350.61	0.55095	1394.72	0.48246	363.151	0.75686	1394.72	0.49497	363.697	0.89589	1394.72	0.46459		350.61	0.58978	1394.72	0.45776	360.704	0.77191	1394.72	0.47544
					1359.64	4.70096	1359.64	625.222							1437.15	115.415	115.064	114.374											351.156	0.5504	1396.89	0.48222	363.697	0.7565	1396.89	0.49473	364.242	0.89574	1396.89	0.46434		351.156	0.58921	1396.89	0.45739	360.97	0.77174	1396.89	0.47508
					1361.75	4.70066	1361.75	625.177							1439.38	115.414	115.063	114.373											351.701	0.54986	1399.05	0.48197	364.242	0.75613	1399.05	0.49449	364.787	0.89558	1399.05	0.46409		351.701	0.58864	1399.05	0.45702	361.516	0.77139	1399.05	0.47473
					1363.86	4.70036	1363.86	625.132							1441.6	115.414	115.062	114.372											352.246	0.54931	1401.22	0.48173	364.787	0.75577	1401.22	0.49425	365.333	0.89542	1401.22	0.46384		352.246	0.58807	1401.22	0.45666	362.061	0.77105	1401.22	0.47437
					1365.97	4.70005	1365.97	625.087							1443.83	115.414	115.061	114.371											352.791	0.54877	1403.39	0.48148	365.333	0.7554	1403.39	0.49401	365.878	0.89527	1403.39	0.46359		352.791	0.5875	1403.39	0.45629	362.606	0.7707	1403.39	0.47402
					1368.08	4.69975	1368.08	625.042							1446.05	115.413	115.06	114.37											353.337	0.54822	1405.56	0.48124	365.878	0.75504	1405.56	0.49378	366.423	0.89511	1405.56	0.46334		353.337	0.58693	1405.56	0.45593	363.151	0.77036	1405.56	0.47367
					1370.19	4.69945	1370.19	624.998							1448.28	115.413	115.059	114.369											353.882	0.54768	1407.73	0.481	366.423	0.75467	1407.73	0.49354	366.968	0.89495	1407.73	0.46309		353.882	0.58636	1407.73	0.45556	363.697	0.77001	1407.73	0.47331
					1372.3	4.69915	1372.3	624.953							1450.5	115.413	115.058	114.368											354.427	0.54714	1409.9	0.48076	366.968	0.75431	1409.9	0.49331	367.514	0.8948	1409.9	0.46284		354.427	0.58579	1409.9	0.4552	364.242	0.76967	1409.9	0.47296
					1374.41	4.69885	1374.41	624.908							1452.73	115.412	115.057	114.367											354.972	0.54659	1412.07	0.48052	367.514	0.75394	1412.07	0.49308	368.059	0.89464	1412.07	0.46259		354.972	0.58522	1412.07	0.45484	364.787	0.76932	1412.07	0.47261
					1376.53	4.69855	1376.53	624.864							1454.95	115.412	115.056	114.366											355.518	0.54605	1414.24	0.48028	368.059	0.75358	1414.24	0.49284	368.205	0.8946	1414.24	0.46235		355.518	0.58466	1414.24	0.45448	365.333	0.76898	1414.24	0.47226
					1378.64	4.69825	1378.64	624.82							1457.17	115.412	115.055	114.365											356.063	0.54551	1416.41	0.48004	368.385	0.75336	1416.41	0.49261	368.265	0.89458	1416.41	0.4621		356.063	0.58409	1416.41	0.45412	365.878	0.76863	1416.41	0.47191
					1380.75	4.69796	1380.75	624.775							1459.4	115.411	115.054	114.364											356.608	0.54496	1418.58	0.4798	368.604	0.75321	1418.58	0.49238	368.604	0.89449	1418.58	0.46185		356.608	0.58352	1418.58	0.45376	366.423	0.76829	1418.58	0.47157
					1382.86	4.69766	1382.86	624.731							1461.62	115.411	115.053	114.363											357.154	0.54442	1420.75	0.47957	369.149	0.75285	1420.75	0.49215	369.149	0.89433	1420.75	0.46161		357.154	0.58295	1420.75	0.4534	366.968	0.76794	1420.75	0.47122
					1384.97	4.69736	1384.97	624.687							1463.85	115.41	115.052	114.362											357.699	0.54388	1422.91	0.47933	369.695	0.75248	1422.91	0.49192	369.695	0.89417	1422.91	0.46137		357.699	0.58238	1422.91	0.45304	367.514	0.7676	1422.91	0.47087
					1387.08	4.69706	1387.08	624.643							1466.07	115.41	115.051	114.361											358.244	0.54334	1425.08	0.4791	370.24	0.75212	1425.08	0.49169	370.24	0.89402	1425.08	0.46112		358.244	0.58182	1425.08	0.45268	368.059	0.76726	1425.08	0.47053
					1389.19	4.69677	1389.19	624.599							1468.3	115.41	115.05	114.36											358.789	0.5428	1427.25	0.47886	370.785	0.75175	1427.25	0.49146	370.785	0.89386	1427.25	0.46088		358.789	0.58125	1427.25	0.45233	368.604	0.76691	1427.25	0.47018
					1391.3	4.69647	1391.3	624.556							1470.52	115.409	115.049	114.359											359.335	0.54226	1429.42	0.47863	371.331	0.75139	1429.42	0.49123	371.331	0.89371	1429.42	0.46064		359.335	0.58068	1429.42	0.45197	369.149	0.76657	1429.42	0.46984
					1393.41	4.69617	1393.41	624.512							1472.75	115.409	115.048	114.358											359.88	0.54172	1431.59	0.47839	371.876	0.75102	1431.59	0.49101	371.876	0.89355	1431.59	0.4604		359.88	0.58012	1431.59	0.45162	369.695	0.76622	1431.59	0.4695
					1395.53	4.69588	1395.53	624.468							1474.97	115.409	115.047	114.357											360.425	0.54118	1433.76	0.47816	372.421	0.75066	1433.76	0.49078	372.421	0.89339	1433.76	0.46016		360.425	0.57955	1433.76	0.45126	370.24	0.76588	1433.76	0.46915
					1397.64	4.69558	1397.64	624.425							1477.2	115.408	115.046	114.356											360.97	0.54064	1435.93	0.47793	372.966	0.75029	1435.93	0.49055	372.966	0.89324	1435.93	0.45992		360.97	0.57898	1435.93	0.45091	370.785	0.76553	1435.93	0.46881
					1399.75	4.69529	1399.75	624.381							1479.42	115.408	115.045	114.355											361.516	0.5401	1438.1	0.4777	373.512	0.74993	1438.1	0.49033	373.186	0.89318	1438.1	0.45968		361.516	0.57842	1438.1	0.45056	371.331	0.76519	1438.1	0.46847
					1401.86	4.69499	1401.86	624.338							1481.65	115.408	115.044	114.354											362.061	0.53957	1440.27	0.47747	374.057	0.74956	1440.27	0.49011	373.512	0.89308	1440.27	0.45945		362.061	0.57785	1440.27	0.45021	371.876	0.76484	1440.27	0.46813
					1403.97	4.6947	1403.97	624.295							1483.87	115.407	115.043	114.353											362.606	0.53903	1442.44	0.47724	374.602	0.7492	1442.44	0.48988	374.057	0.89293	1442.44	0.45921		362.606	0.57729	1442.44	0.44986	372.106	0.7647	1442.44	0.46779
					1406.08	4.6944	1406.08	624.251							1486.1	115.407	115.042	114.352											363.151	0.53849	1444.61	0.47701	375.147	0.74883	1444.61	0.48966	374.206	0.89288	1444.61	0.45897		363.151	0.57672	1444.61	0.44951	372.421	0.7645	1444.61	0.46746
					1408.19	4.69411	1408.19	624.208							1488.32	115.407	115.041	114.351											363.697	0.53795	1446.77	0.47678	375.693	0.74847	1446.77	0.48944	374.446	0.89281	1446.77	0.45874		363.697	0.57616	1446.77	0.44916	372.966	0.76415	1446.77	0.46712
					1410.3	4.69382	1410.3	624.165							1490.55	115.407	115.04	114.35											364.242	0.53742	1448.94	0.47655	376.238	0.7481	1448.94	0.48922	374.602	0.89277	1448.94	0.45851		364.242	0.57559	1448.94	0.44881	373.512	0.76381	1448.94	0.46678
					1412.42	4.69352	1412.42	624.122							1492.77	115.406	115.039	114.349											364.787	0.53688	1451.11	0.47633	376.783	0.74774	1451.11	0.489	375.147	0.89261	1451.11	0.45827		364.787	0.57503	1451.11	0.44846	373.666	0.76371	1451.11	0.46645
					1414.53	4.69323	1414.53	624.079							1494.99	115.406	115.038	114.348											365.333	0.53635	1453.28	0.4761	377.329	0.74737	1453.28	0.48878	375.693	0.89246	1453.28	0.45804		365.333	0.57446	1453.28	0.44812	374.057	0.76346	1453.28	0.46611
					1416.64	4.69294	1416.64	624.037							1497.22	115.406	115.038	114.347											365.878	0.53581	1455.45	0.47588	377.874	0.74701	1455.45	0.48856	376.238	0.8923	1455.45	0.45781		365.878	0.5739	1455.45	0.44777	374.602	0.76312	1455.45	0.46578
					1418.75	4.69265	1418.75	623.994							1499.44	115.405	115.037	114.346											366.423	0.53527	1457.62	0.47565	378.046	0.74689	1457.62	0.48834	376.783	0.89215	1457.62	0.45758		366.423	0.57333	1457.62	0.44742	375.147	0.76277	1457.62	0.46544
					1420.86	4.69235	1420.86	623.951							1501.67	115.405	115.036	114.345											366.968	0.53474	1459.79	0.47543	378.419	0.74664	1459.79	0.48812	377.329	0.89199	1459.79	0.45735		366.968	0.57277	1459.79	0.44708	375.693	0.76243	1459.79	0.46511
					1422.97	4.69206	1422.97	623.909							1503.89	115.405	115.035	114.344											367.514	0.53421	1461.96	0.47521	378.964	0.74628	1461.96	0.4879	377.874	0.89183	1461.96	0.45712		367.514	0.57221	1461.96	0.44674	376.238	0.76208	1461.96	0.46478
					1425.08	4.69177	1425.08	623.866							1506.12	115.404	115.034	114.343											368.059	0.53367	1464.13	0.47498	379.51	0.74591	1464.13	0.48769	378.419	0.89168	1464.13	0.45689		368.059	0.57164	1464.13	0.44639	376.783	0.76174	1464.13	0.46445
					1427.19	4.69148	1427.19	623.824							1508.34	115.404	115.033	114.343											368.604	0.53314	1466.3	0.47476	380.055	0.74555	1466.3	0.48747	378.964	0.89152	1466.3	0.45666		368.604	0.57108	1466.3	0.44605	377.329	0.76139	1466.3	0.46412
					1429.31	4.69119	1429.31	623.782							1510.57	115.404	115.032	114.342											369.149	0.53261	1468.46	0.47454	380.507	0.74525	1468.46	0.48726	379.51	0.89137	1468.46	0.45643		369.149	0.57052	1468.46	0.44571	377.866	0.76105	1468.46	0.46379
					1431.42	4.6909	1431.42	623.74							1512.79	115.404	115.031	114.341											369.695	0.53207	1470.63	0.47432	380.6	0.74518	1470.63	0.48704	380.055	0.89121	1470.63	0.4562		369.695	0.56995	1470.63	0.44537	377.874	0.76105	1470.63	0.46346
					1433.53	4.69061	1433.53	623.697							1515.02	115.403	115.031	114.34											370.24	0.53154	1472.8	0.4741	381.145	0.74482	1472.8	0.48683	380.6	0.89105	1472.8	0.45598		370.24	0.56939	1472.8	0.44503	378.419	0.7607	1472.8	0.46313
					1435.64	4.69032	1435.64	623.655							1517.24	115.403	115.03	114.339											370.785	0.53101	1474.97	0.47388	381.691	0.74445	1474.97	0.48661	381.145	0.8909	1474.97	0.45575		370.785	0.56883	1474.97	0.44469	378.586	0.7606	1474.97	0.4628
					1437.75	4.69003	1437.75	623.613							1519.47	115.403	115.029	114.338											371.331	0.53048	1477.14	0.47366	382.236	0.74409	1477.14	0.4864	381.691	0.89074	1477.14	0.45553		371.331	0.56826	1477.14	0.44436	378.964	0.76036	1477.14	0.46247
					1439.86	4.68974	1439.86	623.571							1521.69	115.402	115.028	114.337											371.876	0.52995	1479.31	0.47345	382.781	0.74372	1479.31	0.48619	382.236	0.89058	1479.31	0.4553		371.876	0.5677	1479.31	0.44402	379.51	0.76001	1479.31	0.46215
					1441.97	4.68946	1441.97	623.53							1523.92	115.402	115.027	114.336											372.421	0.52942	1481.48	0.47323	383.327	0.74336	1481.48	0.48598	382.781	0.89043	1481.48	0.45508		372.421	0.56714	1481.48	0.44368	380.055	0.75967	1481.48	0.46182
					1444.08	4.68917	1444.08	623.488							1526.14	115.402	115.026	114.336											372.966	0.52889	1483.65	0.47301	383.867	0.743	1483.65	0.48577	383.327	0.89027	1483.65	0.45486		372.966	0.56658	1483.65	0.44335	380.6	0.75933	1483.65	0.4615
					1446.2	4.68888	1446.2	623.446							1528.36	115.402	115.026	114.335											373.512	0.52836	1485.82	0.4728	383.872	0.74299	1485.82	0.48556	383.872	0.89012	1485.82	0.45463		373.512	0.56602	1485.82	0.44301	381.145	0.75898	1485.82	0.46117
					1448.31	4.68859	1448.31	623.405							1530.59	115.401	115.025	114.334											374.057	0.52783	1487.99	0.47258	384.417	0.74263	1487.99	0.48535	384.417	0.88996	1487.99	0.45441		374.057	0.56546	1487.99	0.44268	381.691	0.75864	1487.99	0.46085
					1450.42	4.68831	1450.42	623.363							1532.81	115.401	115.024	114.333											374.602	0.5273	1490.16	0.47237	384.962	0.74226	1490.16	0.48514	384.962	0.8898	1490.16	0.45419		374.602	0.56489	1490.16	0.44234	382.236	0.75829	1490.16	0.46053
					1452.53	4.68802	1452.53	623.322							1535.04	115.401	115.023	114.332											375.147	0.52677	1492.32	0.47215	385.247	0.74207	1492.32	0.48493	385.508	0.88965	1492.32	0.45397		375.147	0.56433	1492.32	0.44201	382.247	0.75828	1492.32	0.46021
					1454.64	4.68773	1454.64	623.28							1537.26	115.401	115.022	114.331											375.693	0.52624	1494.49	0.47194	385.508	0.7419	1494.49	0.48473	386.053	0.88949	1494.49	0.45375		375.693	0.56377	1494.49	0.44168	382.781	0.75795	1494.49	0.45989
					1456.75	4.68745	1456.75	623.239							1539.49	115.4	115.022	114.331											376.238	0.52571	1496.66	0.47173	386.053	0.74153	1496.66	0.48452	386.598	0.88934	1496.66	0.45353		376.238	0.56321	1496.66	0.44135	383.147	0.75771	1496.66	0.45957
					1458.86	4.68716	1458.86	623.198							1541.71	115.4	115.021	114.33											376.783	0.52518	1498.83	0.47152	386.598	0.74117	1498.83	0.48432	387.143	0.88918	1498.83	0.45332		376.783	0.56265	1498.83	0.44102	383.327	0.7576	1498.83	0.45925
					1460.97	4.68688	1460.97	623.157							1543.94	115.4	115.02	114.329											377.329	0.52466	1501	0.47131	387.143	0.7408	1501	0.48411	387.689	0.88902	1501	0.4531		377.329	0.56209	1501	0.44069	383.872	0.75726	1501	0.45893
					1463.09	4.68659	1463.09	623.116							1546.16	115.4	115.019	114.328											377.874	0.52413	1503.17	0.4711	387.689	0.74044	1503.17	0.48391	388.234	0.88887	1503.17	0.45288		377.874	0.56153	1503.17	0.44036	384.417	0.75691	1503.17	0.45861
					1465.2	4.68631	1465.2	623.075							1548.39	115.399	115.019	114.327											378.419	0.5236	1505.34	0.47089	388.234	0.74007	1505.34	0.4837	388.779	0.88871	1505.34	0.45267		378.419	0.56097	1505.34	0.44003	384.962	0.75657	1505.34	0.45829
					1467.31	4.68602	1467.31	623.034							1550.61	115.399	115.018	114.327											378.964	0.52308	1507.51	0.47068	388.779	0.73971	1507.51	0.4835	389.325	0.88856	1507.51	0.45245		378.964	0.56041	1507.51	0.43971	385.508	0.75622	1507.51	0.45798
					1469.42	4.68574	1469.42	622.993							1552.84	115.399	115.017	114.326											379.51	0.52255	1509.68	0.47047	389.325	0.73934	1509.68	0.4833	389.87	0.8884	1509.68	0.45224		379.51	0.55985	1509.68	0.43938	386.053	0.75588	1509.68	0.45766
					1471.53	4.68545	1471.53	622.952							1555.06	115.399	115.016	114.325											380.055	0.52203	1511.85	0.47026	389.868	0.73898	1511.85	0.48309	390.415	0.88824	1511.85	0.45202		380.055	0.55929	1511.85	0.43905	386.598	0.75553	1511.85	0.45735
					1473.64	4.68517	1473.64	622.911							1557.29	115.398	115.015	114.324											380.6	0.5215	1514.02	0.47006	389.87	0.73898	1514.02	0.48289	390.96	0.88809	1514.02	0.45181		380.6	0.55873	1514.02	0.43873	387.143	0.75519	1514.02	0.45703
					1475.75	4.68489	1475.75	622.871							1559.51	115.398	115.015	114.323											381.145	0.52098	1516.18	0.46985	390.415	0.73861	1516.18	0.48269	391.506	0.88793	1516.18	0.4516		381.145	0.55817	1516.18	0.4384	387.689	0.75484	1516.18	0.45672
					1477.86	4.6846	1477.86	622.83							1561.74	115.398	115.014	114.323											381.691	0.52045	1518.35	0.46965	390.96	0.73825	1518.35	0.48249	392.051	0.88778	1518.35	0.45139		381.691	0.55761	1518.35	0.43808	388.234	0.7545	1518.35	0.4564
					1479.98	4.68432	1479.98	622.789							1563.96	115.398	115.013	114.322											382.236	0.51993	1520.52	0.46944	391.008	0.73822	1520.52	0.48229	392.596	0.88762	1520.52	0.45118		382.236	0.55706	1520.52	0.43776	388.779	0.75415	1520.52	0.45609
					1482.09	4.68404	1482.09	622.749							1566.18	115.398	115.013	114.321											382.781	0.51941	1522.69	0.46924	391.506	0.73788	1522.69	0.48209	393.141	0.88746	1522.69	0.45097		382.781	0.5565	1522.69	0.43744	389.325	0.75381	1522.69	0.45578
					1484.2	4.68375	1484.2	622.709							1568.41	115.397	115.012	114.32											383.327	0.51888	1524.86	0.46903	392.051	0.73752	1524.86	0.4819	393.687	0.88731	1524.86	0.45076		383.327	0.55594	1524.86	0.43711	389.87	0.75346	1524.86	0.45547
					1486.31	4.68347	1486.31	622.668							1570.63	115.397	115.011	114.32											383.872	0.51836	1527.03	0.46883	392.596	0.73715	1527.03	0.4817	394.232	0.88715	1527.03	0.45055		383.872	0.55538	1527.03	0.43679	390.415	0.75312	1527.03	0.45516
					1488.42	4.68319	1488.42	622.628							1572.86	115.397	115.01	114.319											384.417	0.51784	1529.2	0.46863	393.141	0.73679	1529.2	0.4815	394.777	0.887	1529.2	0.45034		384.417	0.55482	1529.2	0.43647	390.96	0.75277	1529.2	0.45485
					1490.53	4.68291	1490.53	622.588							1575.08	115.397	115.01	114.318											384.962	0.51732	1531.37	0.46843	393.687	0.73642	1531.37	0.48131	395.323	0.88684	1531.37	0.45013		384.962	0.55427	1531.37	0.43616	391.428	0.75248	1531.37	0.45454
					1492.64	4.68263	1492.64	622.548							1577.31	115.396	115.009	114.317											385.508	0.5168	1533.54	0.46823	394.232	0.73606	1533.54	0.48111	395.868	0.88668	1533.54	0.44992		385.508	0.55371	1533.54	0.43584	391.506	0.75243	1533.54	0.45423
					1494.75	4.68235	1494.75	622.508							1579.53	115.396	115.008	114.317											386.053	0.51628	1535.71	0.46803	394.777	0.73569	1535.71	0.48092	396.413	0.88653	1535.71	0.44972		386.053	0.55315	1535.71	0.43552	392.051	0.75208	1535.71	0.45393
					1496.87	4.68207	1496.87	622.468							1581.76	115.396	115.008	114.316											386.598	0.51575	1537.88	0.46783	395.323	0.73533	1537.88	0.48072	396.958	0.88637	1537.88	0.44951		386.598	0.55259	1537.88	0.4352	392.596	0.75174	1537.88	0.45362
					1498.98	4.68179	1498.98	622.428							1583.98	115.396	115.007	114.315											387.143	0.51523	1540.04	0.46763	395.868	0.73496	1540.04	0.48053	397.504	0.88621	1540.04	0.44931		387.143	0.55204	1540.04	0.43489	393.141	0.7514	1540.04	0.45332
					1501.09	4.68151	1501.09	622.388							1586.21	115.396	115.006	114.315											387.689	0.51471	1542.21	0.46743	396.413	0.7346	1542.21	0.48033	398.049	0.88606	1542.21	0.4491		387.689	0.55148	1542.21	0.43457	393.228	0.75134	1542.21	0.45301
					1503.2	4.68123	1503.2	622.348							1588.43	115.395	115.006	114.314											388.234	0.51419	1544.38	0.46723	396.958	0.73423	1544.38	0.48014	398.594	0.8859	1544.38	0.4489		388.234	0.55092	1544.38	0.43426	393.687	0.75105	1544.38	0.45271
					1505.31	4.68095	1505.31	622.308							1590.66	115.395	115.005	114.313											388.779	0.51368	1546.55	0.46703	397.504	0.73387	1546.55	0.47995	399.139	0.88575	1546.55	0.4487		388.779	0.55037	1546.55	0.43394	394.232	0.75071	1546.55	0.4524
					1507.42	4.68067	1507.42	622.269							1592.88	115.395	115.004	114.312											389.325	0.51316	1548.72	0.46684	398.049	0.7335	1548.72	0.47976	399.685	0.88559	1548.72	0.44849		389.325	0.54981	1548.72	0.43363	394.777	0.75036	1548.72	0.4521
					1509.53	4.68039	1509.53	622.229							1595.11	115.395	115.004	114.312											389.87	0.51264	1550.89	0.46664	398.594	0.73314	1550.89	0.47957	400.23	0.88543	1550.89	0.44829		389.87	0.54926	1550.89	0.43332	395.323	0.75002	1550.89	0.4518
					1511.64	4.68011	1511.64	622.189							1597.33	115.395	115.003	114.311											390.415	0.51212	1553.06	0.46645	399.139	0.73277	1553.06	0.47938	400.775	0.88528	1553.06	0.44809		390.415	0.5487	1553.06	0.433	395.868	0.74967	1553.06	0.4515
					1513.76	4.67983	1513.76	622.15							1599.56	115.394	115.002	114.31											390.96	0.5116	1555.23	0.46625	399.685	0.73241	1555.23	0.47919	401.321	0.88512	1555.23	0.44789		390.96	0.54814	1555.23	0.43269	396.413	0.74933	1555.23	0.4512
					1515.87	4.67955	1515.87	622.11							1601.78	115.394	115.002	114.31											391.506	0.51109	1557.4	0.46606	400.23	0.73204	1557.4	0.479	401.866	0.88497	1557.4	0.44769		391.506	0.54759	1557.4	0.43238	396.958	0.74898	1557.4	0.45089
					1517.98	4.67927	1517.98	622.071							1604	115.394	115.001	114.309											392.051	0.51057	1559.57	0.46586	400.775	0.73168	1559.57	0.47881	402.411	0.88481	1559.57	0.44749		392.051	0.54703	1559.57	0.43207	397.504	0.74864	1559.57	0.4506
					1520.09	4.679	1520.09	622.032							1606.23	115.394	115	114.308											392.596	0.51005	1561.74	0.46567	401.321	0.73131	1561.74	0.47862	402.956	0.88465	1561.74	0.44729		392.596	0.54648	1561.74	0.43176	398.049	0.74829	1561.74	0.4503
					1522.2	4.67872	1522.2	621.992							1608.45	115.394	115	114.308											393.141	0.50954	1563.9	0.46548	401.866	0.73095	1563.9	0.47844	403.502	0.8845	1563.9	0.44709		393.141	0.54592	1563.9	0.43146	398.594	0.74795	1563.9	0.45
					1524.31	4.67844	1524.31	621.953							1610.68	115.393	114.999	114.307											393.687	0.50902	1566.07	0.46529	402.411	0.73058	1566.07	0.47825	404.047	0.88434	1566.07	0.4469		393.687	0.54537	1566.07	0.43115	399.139	0.7476	1566.07	0.4497
					1526.42	4.67816	1526.42	621.914							1612.9	115.393	114.998	114.306											394.232	0.50851	1568.24	0.4651	402.956	0.73022	1568.24	0.47807	404.592	0.88419	1568.24	0.4467		394.232	0.54482	1568.24	0.43084	399.685	0.74726	1568.24	0.4494
					1528.53	4.67789	1528.53	621.875							1615.13	115.393	114.998	114.306											394.777	0.50799	1570.41	0.4649	403.502	0.72985	1570.41	0.47788	405.137	0.88403	1570.41	0.4465		394.777	0.54426	1570.41	0.43054	400.23	0.74691	1570.41	0.44911
					1530.65	4.67761	1530.65	621.836							1617.35	115.393	114.997	114.305											395.323	0.50748	1572.58	0.46472	404.047	0.72949	1572.58	0.4777	405.683	0.88387	1572.58	0.44631		395.323	0.54371	1572.58	0.43023	400.775	0.74657	1572.58	0.44881
					1532.76	4.67733	1532.76	621.797							1619.58	115.393	114.996	114.305											395.868	0.50696	1574.75	0.46453	404.592	0.72912	1574.75	0.47751	406.228	0.88372	1574.75	0.44611		395.868	0.54315	1574.75	0.42993	401.321	0.74622	1574.75	0.44852
					1534.87	4.67706	1534.87	621.758							1621.8	115.392	114.996	114.304											396.413	0.50645	1576.92	0.46434	405.137	0.72876	1576.92	0.47733	406.773	0.88356	1576.92	0.44592		396.413	0.5426	1576.92	0.42962	401.866	0.74588	1576.92	0.44822
					1536.98	4.67678	1536.98	621.719							1624.03	115.392	114.995	114.303											396.958	0.50594	1579.09	0.46415	405.683	0.72839	1579.09	0.47714	407.319	0.88341	1579.09	0.44573		396.958	0.54205	1579.09	0.42932	402.411	0.74553	1579.09	0.44793
					1539.09	4.67651	1539.09	621.681							1626.25	115.392	114.995	114.303											397.504	0.50542	1581.26	0.46396	406.228	0.72803	1581.26	0.47696	407.864	0.88325	1581.26	0.44553		397.504	0.54149	1581.26	0.42902	402.956	0.74519	1581.26	0.44764
					1541.2	4.67623	1541.2	621.642							1628.48	115.392	114.994	114.302											398.049	0.50491	1583.43	0.46378	406.773	0.72766	1583.43	0.47678	408.409	0.88309	1583.43	0.44534		398.049	0.54094	1583.43	0.42871	403.502	0.74484	1583.43	0.44735
					1543.31	4.67595	1543.31	621.603							1630.7	115.392	114.993	114.301											398.594	0.5044	1585.6	0.46359	407.319	0.7273	1585.6	0.4766	408.954	0.88294	1585.6	0.44515		398.594	0.54039	1585.6	0.42841	404.047	0.7445	1585.6	0.44705
					1545.42	4.67568	1545.42	621.564							1632.93	115.392	114.993	114.301											399.139	0.50389	1587.76	0.4634	407.864	0.72693	1587.76	0.47642	409.5	0.88278	1587.76	0.44496		399.139	0.53984	1587.76	0.42811	404.592	0.74415	1587.76	0.44676
					1547.54	4.6754	1547.54	621.526							1635.15	115.391	114.992	114.3											399.685	0.50337	1589.93	0.46322	408.409	0.72657	1589.93	0.47624	410.045	0.88263	1589.93	0.44477		399.685	0.53928	1589.93	0.42781	405.137	0.74381	1589.93	0.44647
					1549.65	4.67513	1549.65	621.487							1637.37	115.391	114.992	114.3											400.23	0.50286	1592.1	0.46303	408.954	0.7262	1592.1	0.47606	410.59	0.88247	1592.1	0.44458		400.23	0.53873	1592.1	0.42751	405.683	0.74347	1592.1	0.44618
					1551.76	4.67486	1551.76	621.449							1639.6	115.391	114.991	114.299											400.775	0.50235	1594.27	0.46285	409.19	0.72604	1594.27	0.47588	411.135	0.88231	1594.27	0.44439		400.775	0.53818	1594.27	0.42722	406.228	0.74312	1594.27	0.4459
					1553.87	4.67458	1553.87	621.411							1641.82	115.391	114.991	114.298											401.321	0.50184	1596.44	0.46267	409.5	0.72584	1596.44	0.4757	411.681	0.88216	1596.44	0.4442		401.321	0.53763	1596.44	0.42692	406.773	0.74278	1596.44	0.44561
					1555.98	4.67431	1555.98	621.372							1644.05	115.391	114.99	114.298											401.866	0.50133	1598.61	0.46248	410.045	0.72547	1598.61	0.47552	412.226	0.882	1598.61	0.44401		401.866	0.53707	1598.61	0.42662	407.319	0.74243	1598.61	0.44532
					1558.09	4.67403	1558.09	621.334							1646.27	115.391	114.989	114.297											402.411	0.50082	1600.78	0.4623	410.59	0.72511	1600.78	0.47535	412.771	0.88184	1600.78	0.44382		402.411	0.53652	1600.78	0.42632	407.864	0.74209	1600.78	0.44503
					1560.2	4.67376	1560.2	621.296							1648.5	115.39	114.989	114.297											402.956	0.50031	1602.95	0.46212	411.135	0.72474	1602.95	0.47517	413.031	0.88177	1602.95	0.44364		402.956	0.53597	1602.95	0.42603	408.409	0.74174	1602.95	0.44475
					1562.31	4.67349	1562.31	621.257							1650.72	115.39	114.988	114.296											403.502	0.4998	1605.12	0.46194	411.681	0.72438	1605.12	0.47499	413.317	0.88169	1605.12	0.44345		403.502	0.53542	1605.12	0.42573	408.954	0.7414	1605.12	0.44446
					1564.42	4.67321	1564.42	621.219							1652.95	115.39	114.988	114.295											404.047	0.49929	1607.29	0.46176	412.226	0.72401	1607.29	0.47482	413.631	0.8816	1607.29	0.44326		404.047	0.53487	1607.29	0.42544	409.5	0.74105	1607.29	0.44418
					1566.54	4.67294	1566.54	621.181							1655.17	115.39	114.987	114.295											404.592	0.49879	1609.45	0.46158	412.771	0.72365	1609.45	0.47464	413.862	0.88153	1609.45	0.44308		404.592	0.53432	1609.45	0.42515	409.85	0.74083	1609.45	0.44389
					1568.65	4.67267	1568.65	621.143							1657.4	115.39	114.987	114.294											405.137	0.49828	1611.62	0.4614	413.317	0.72328	1611.62	0.47447	414.407	0.88138	1611.62	0.44289		405.137	0.53377	1611.62	0.42485	410.045	0.74071	1611.62	0.44361
					1570.76	4.6724	1570.76	621.105							1659.62	115.39	114.986	114.294											405.683	0.49777	1613.79	0.46122	413.862	0.72292	1613.79	0.4743	414.952	0.88122	1613.79	0.44271		405.683	0.53322	1613.79	0.42456	410.59	0.74036	1613.79	0.44333
					1572.87	4.67212	1572.87	621.067							1661.85	115.389	114.985	114.293											406.228	0.49726	1615.96	0.46104	414.407	0.72255	1615.96	0.47412	415.498	0.88106	1615.96	0.44253		406.228	0.53267	1615.96	0.42427	411.135	0.74002	1615.96	0.44305
					1574.98	4.67185	1574.98	621.029							1664.07	115.389	114.985	114.293											406.773	0.49676	1618.13	0.46086	414.952	0.72219	1618.13	0.47395	416.043	0.88091	1618.13	0.44234		406.773	0.53212	1618.13	0.42398	411.681	0.73967	1618.13	0.44276
					1577.09	4.67158	1577.09	620.992							1666.3	115.389	114.984	114.292											407.319	0.49625	1620.3	0.46069	415.498	0.72182	1620.3	0.47378	416.588	0.88075	1620.3	0.44216		407.319	0.53157	1620.3	0.42369	412.226	0.73933	1620.3	0.44248
					1579.2	4.67131	1579.2	620.954							1668.52	115.389	114.984	114.291											407.864	0.49575	1622.47	0.46051	416.043	0.72146	1622.47	0.47361	417.133	0.8806	1622.47	0.44198		407.864	0.53102	1622.47	0.4234	412.771	0.73898	1622.47	0.4422
					1581.31	4.67104	1581.31	620.916							1670.75	115.389	114.983	114.291											408.409	0.49524	1624.64	0.46034	416.588	0.72109	1624.64	0.47343	417.679	0.88044	1624.64	0.4418		408.409	0.53047	1624.64	0.42311	413.317	0.73864	1624.64	0.44192
					1583.43	4.67077	1583.43	620.878							1672.97	115.389	114.983	114.29											408.954	0.49474	1626.81	0.46016	417.133	0.72073	1626.81	0.47326	418.224	0.88028	1626.81	0.44162		408.954	0.52992	1626.81	0.42282	413.862	0.73829	1626.81	0.44165
					1585.54	4.67049	1585.54	620.841							1675.19	115.389	114.982	114.29											409.5	0.49423	1628.98	0.45999	417.679	0.72036	1628.98	0.47309	418.769	0.88013	1628.98	0.44144		409.5	0.52937	1628.98	0.42253	414.407	0.73795	1628.98	0.44137
					1587.65	4.67022	1587.65	620.803							1677.42	115.388	114.982	114.289											410.045	0.49373	1631.15	0.45981	418.224	0.72	1631.15	0.47292	419.315	0.87997	1631.15	0.44126		410.045	0.52882	1631.15	0.42224	414.952	0.7376	1631.15	0.44109
					1589.76	4.66995	1589.76	620.766							1679.64	115.388	114.981	114.289											410.59	0.49322	1633.31	0.45964	418.769	0.71963	1633.31	0.47276	419.86	0.87982	1633.31	0.44108		410.59	0.52827	1633.31	0.42196	415.498	0.73726	1633.31	0.44081
					1591.87	4.66968	1591.87	620.728							1681.87	115.388	114.981	114.288											411.135	0.49272	1635.48	0.45946	418.971	0.7195	1635.48	0.47259	420.405	0.87966	1635.48	0.4409		411.135	0.52773	1635.48	0.42167	416.043	0.73691	1635.48	0.44054
					1593.98	4.66941	1593.98	620.691							1684.09	115.388	114.98	114.288											411.681	0.49221	1637.65	0.45929	419.315	0.71927	1637.65	0.47242	420.95	0.8795	1637.65	0.44072		411.681	0.52718	1637.65	0.42139	416.588	0.73657	1637.65	0.44026
					1596.09	4.66914	1596.09	620.653							1686.32	115.388	114.98	114.287											412.226	0.49171	1639.82	0.45912	419.86	0.7189	1639.82	0.47225	421.496	0.87935	1639.82	0.44055		412.226	0.52663	1639.82	0.4211	417.133	0.73622	1639.82	0.43999
					1598.2	4.66887	1598.2	620.616							1688.54	115.388	114.979	114.287											412.771	0.49121	1641.99	0.45895	420.405	0.71854	1641.99	0.47208	422.041	0.87919	1641.99	0.44037		412.771	0.52608	1641.99	0.42082	417.679	0.73588	1641.99	0.43971
					1600.32	4.6686	1600.32	620.579							1690.77	115.388	114.979	114.286											413.317	0.49071	1644.16	0.45878	420.95	0.71817	1644.16	0.47192	422.212	0.87914	1644.16	0.44019		413.317	0.52553	1644.16	0.42054	418.224	0.73554	1644.16	0.43944
					1602.43	4.66833	1602.43	620.541							1692.99	115.387	114.978	114.286											413.862	0.49021	1646.33	0.45861	421.496	0.71781	1646.33	0.47175	422.586	0.87904	1646.33	0.44002		413.862	0.52499	1646.33	0.42025	418.769	0.73519	1646.33	0.43916
					1604.54	4.66806	1604.54	620.504							1695.22	115.387	114.978	114.285											414.407	0.4897	1648.5	0.45844	421.912	0.71753	1648.5	0.47159	423.131	0.87888	1648.5	0.43984		414.407	0.52444	1648.5	0.41997	419.315	0.73485	1648.5	0.43889
					1606.65	4.66779	1606.65	620.467							1697.44	115.387	114.977	114.285											414.952	0.4892	1650.67	0.45827	422.041	0.71744	1650.67	0.47142	423.677	0.87872	1650.67	0.43967		414.952	0.52389	1650.67	0.41969	419.86	0.7345	1650.67	0.43862
					1608.76	4.66753	1608.76	620.43							1699.67	115.387	114.977	114.284											415.498	0.4887	1652.84	0.4581	422.586	0.71708	1652.84	0.47126	424.222	0.87857	1652.84	0.4395		415.498	0.52334	1652.84	0.41941	420.405	0.73416	1652.84	0.43835
					1610.87	4.66726	1610.87	620.393							1701.89	115.387	114.976	114.284											416.043	0.4882	1655.01	0.45793	423.131	0.71671	1655.01	0.47109	424.767	0.87841	1655.01	0.43932		416.043	0.5228	1655.01	0.41913	420.95	0.73381	1655.01	0.43808
					1612.98	4.66699	1612.98	620.356							1704.12	115.387	114.976	114.283											416.588	0.4877	1657.17	0.45776	423.677	0.71635	1657.17	0.47093	425.313	0.87826	1657.17	0.43915		416.588	0.52225	1657.17	0.41885	421.192	0.73366	1657.17	0.43781
					1615.09	4.66672	1615.09	620.319							1706.34	115.387	114.975	114.283											417.133	0.4872	1659.34	0.4576	424.222	0.71598	1659.34	0.47077	425.858	0.8781	1659.34	0.43898		417.133	0.5217	1659.34	0.41857	421.496	0.73347	1659.34	0.43754
					1617.21	4.66645	1617.21	620.282							1708.57	115.387	114.975	114.282											417.679	0.4867	1661.51	0.45743	424.767	0.71562	1661.51	0.47061	425.872	0.87809	1661.51	0.43881		417.679	0.52116	1661.51	0.4183	422.041	0.73312	1661.51	0.43727
					1619.32	4.66618	1619.32	620.245							1710.79	115.386	114.974	114.282											418.224	0.4862	1663.68	0.45726	425.313	0.71525	1663.68	0.47045	426.403	0.87794	1663.68	0.43864		418.224	0.52061	1663.68	0.41802	422.586	0.73278	1663.68	0.437
					1621.43	4.66592	1621.43	620.208							1713.01	115.386	114.974	114.281											418.769	0.48571	1665.85	0.4571	425.858	0.71489	1665.85	0.47028	426.948	0.87779	1665.85	0.43846		418.769	0.52007	1665.85	0.41774	423.131	0.73243	1665.85	0.43673
					1623.54	4.66565	1623.54	620.172							1715.24	115.386	114.973	114.281											419.315	0.48521	1668.02	0.45693	426.403	0.71452	1668.02	0.47012	427.494	0.87763	1668.02	0.43829		419.315	0.51952	1668.02	0.41747	423.677	0.73209	1668.02	0.43647
					1625.65	4.66538	1625.65	620.135							1717.46	115.386	114.973	114.28											419.86	0.48471	1670.19	0.45677	426.948	0.71416	1670.19	0.46996	427.972	0.87749	1670.19	0.43813		419.86	0.51898	1670.19	0.41719	424.222	0.73174	1670.19	0.4362
					1627.76	4.66511	1627.76	620.098							1719.69	115.386	114.973	114.28											420.405	0.48421	1672.36	0.4566	427.494	0.71379	1672.36	0.4698	428.039	0.87747	1672.36	0.43796		420.405	0.51843	1672.36	0.41691	424.767	0.7314	1672.36	0.43593
					1629.87	4.66485	1629.87	620.061							1721.91	115.386	114.972	114.279											420.95	0.48371	1674.53	0.45644	428.039	0.71343	1674.53	0.46964	428.584	0.87732	1674.53	0.43779		420.95	0.51789	1674.53	0.41664	425.313	0.73105	1674.53	0.43567
					1631.98	4.66458	1631.98	620.025							1724.14	115.386	114.972	114.279											421.496	0.48322	1676.7	0.45628	428.584	0.71306	1676.7	0.46949	429.129	0.87716	1676.7	0.43762		421.496	0.51734	1676.7	0.41637	425.858	0.73071	1676.7	0.4354
					1634.1	4.66431	1634.1	619.988							1726.36	115.386	114.971	114.278											422.041	0.48272	1678.87	0.45611	428.632	0.71303	1678.87	0.46933	429.653	0.87701	1678.87	0.43745		422.041	0.5168	1678.87	0.41609	426.403	0.73036	1678.87	0.43514
					1636.21	4.66404	1636.21	619.952							1728.59	115.385	114.971	114.278											422.586	0.48223	1681.03	0.45595	429.129	0.7127	1681.03	0.46917	429.675	0.87701	1681.03	0.43729		422.586	0.51625	1681.03	0.41582	426.948	0.73002	1681.03	0.43488
					1638.32	4.66378	1638.32	619.915							1730.81	115.385	114.97	114.277											423.131	0.48173	1683.2	0.45579	429.675	0.71233	1683.2	0.46901	430.22	0.87685	1683.2	0.43712		423.131	0.51571	1683.2	0.41555	427.494	0.72967	1683.2	0.43461
					1640.43	4.66351	1640.43	619.879							1733.04	115.385	114.97	114.277											423.677	0.48123	1685.37	0.45563	430.22	0.71197	1685.37	0.46886	430.765	0.87669	1685.37	0.43695		423.677	0.51516	1685.37	0.41528	428.039	0.72933	1685.37	0.43435
					1642.54	4.66325	1642.54	619.842							1735.26	115.385	114.969	114.276											424.222	0.48074	1687.54	0.45547	430.765	0.7116	1687.54	0.4687	431.311	0.87654	1687.54	0.43679		424.222	0.51462	1687.54	0.41501	428.584	0.72898	1687.54	0.43409
					1644.65	4.66298	1644.65	619.806							1737.49	115.385	114.969	114.276											424.767	0.48025	1689.71	0.45531	431.311	0.71124	1689.71	0.46855	431.856	0.87638	1689.71	0.43662		424.767	0.51407	1689.71	0.41474	429.129	0.72864	1689.71	0.43383
					1646.76	4.66271	1646.76	619.77							1739.71	115.385	114.969	114.275											425.313	0.47975	1691.88	0.45515	431.856	0.71087	1691.88	0.46839	432.401	0.87623	1691.88	0.43646		425.313	0.51353	1691.88	0.41447	429.675	0.7283	1691.88	0.43357
					1648.87	4.66245	1648.87	619.733							1741.94	115.385	114.968	114.275											425.858	0.47926	1694.05	0.45499	432.401	0.71051	1694.05	0.46824	432.946	0.87607	1694.05	0.4363		425.858	0.51299	1694.05	0.4142	430.22	0.72795	1694.05	0.43331
					1650.99	4.66218	1650.99	619.697							1744.16	115.385	114.968	114.275											426.403	0.47876	1696.22	0.45483	432.946	0.71014	1696.22	0.46808	433.492	0.87591	1696.22	0.43613		426.403	0.51244	1696.22	0.41393	430.765	0.72761	1696.22	0.43305
					1653.1	4.66192	1653.1	619.661							1746.38	115.385	114.967	114.274											426.948	0.47827	1698.39	0.45467	433.492	0.70978	1698.39	0.46793	434.037	0.87576	1698.39	0.43597		426.948	0.5119	1698.39	0.41367	431.311	0.72726	1698.39	0.43279
					1655.21	4.66165	1655.21	619.625							1748.61	115.384	114.967	114.274											427.494	0.47778	1700.56	0.45452	434.037	0.70941	1700.56	0.46777	434.582	0.8756	1700.56	0.43581		427.494	0.51136	1700.56	0.4134	431.856	0.72692	1700.56	0.43253
					1657.32	4.66139	1657.32	619.589							1750.83	115.384	114.966	114.273											428.039	0.47729	1702.73	0.45436	434.582	0.70905	1702.73	0.46762	435.127	0.87545	1702.73	0.43565		428.039	0.51082	1702.73	0.41313	432.401	0.72657	1702.73	0.43228
					1659.43	4.66112	1659.43	619.553							1753.06	115.384	114.966	114.273											428.584	0.47679	1704.89	0.4542	435.127	0.70868	1704.89	0.46747	435.173	0.87543	1704.89	0.43549		428.584	0.51027	1704.89	0.41287	432.946	0.72623	1704.89	0.43202
					1661.54	4.66086	1661.54	619.516							1755.28	115.384	114.966	114.272											429.129	0.4763	1707.06	0.45405	435.673	0.70832	1707.06	0.46732	435.673	0.87529	1707.06	0.43533		429.129	0.50973	1707.06	0.4126	433.492	0.72588	1707.06	0.43176
					1663.65	4.66059	1663.65	619.48							1757.51	115.384	114.965	114.272											429.675	0.47581	1709.23	0.45389	436.218	0.70795	1709.23	0.46717	436.218	0.87513	1709.23	0.43517		429.675	0.50919	1709.23	0.41234	434.037	0.72554	1709.23	0.43151
					1665.76	4.66033	1665.76	619.444							1759.73	115.384	114.965	114.272											430.22	0.47532	1711.4	0.45374	436.763	0.70759	1711.4	0.46702	436.763	0.87498	1711.4	0.43501		430.22	0.50865	1711.4	0.41208	434.582	0.72519	1711.4	0.43125
					1667.88	4.66006	1667.88	619.409							1761.96	115.384	114.964	114.271											430.765	0.47483	1713.57	0.45358	437.309	0.70722	1713.57	0.46687	437.309	0.87482	1713.57	0.43485		430.765	0.50811	1713.57	0.41181	435.127	0.72485	1713.57	0.431
					1669.99	4.6598	1669.99	619.373							1764.18	115.384	114.964	114.271											431.311	0.47434	1715.74	0.45343	437.854	0.70686	1715.74	0.46672	437.854	0.87467	1715.74	0.43469		431.311	0.50756	1715.74	0.41155	435.673	0.7245	1715.74	0.43075
					1672.1	4.65954	1672.1	619.337							1766.41	115.384	114.964	114.27											431.856	0.47385	1717.91	0.45328	438.399	0.70649	1717.91	0.46657	438.399	0.87451	1717.91	0.43453		431.856	0.50702	1717.91	0.41129	436.218	0.72416	1717.91	0.43049
					1674.21	4.65927	1674.21	619.301							1768.63	115.383	114.963	114.27											432.401	0.47336	1720.08	0.45312	438.944	0.70613	1720.08	0.46642	438.944	0.87435	1720.08	0.43437		432.401	0.50648	1720.08	0.41103	436.763	0.72381	1720.08	0.43024
					1676.32	4.65901	1676.32	619.265							1770.86	115.383	114.963	114.27											432.946	0.47287	1722.25	0.45297	439.49	0.70576	1722.25	0.46627	439.49	0.8742	1722.25	0.43422		432.946	0.50594	1722.25	0.41077	437.309	0.72347	1722.25	0.42999
					1678.43	4.65874	1678.43	619.229							1773.08	115.383	114.962	114.269											433.492	0.47238	1724.42	0.45282	440.035	0.7054	1724.42	0.46612	440.035	0.87404	1724.42	0.43406		433.492	0.5054	1724.42	0.41051	437.854	0.72312	1724.42	0.42974
					1680.54	4.65848	1680.54	619.194							1775.31	115.383	114.962	114.269											434.037	0.47189	1726.59	0.45267	440.58	0.70503	1726.59	0.46597	440.58	0.87389	1726.59	0.4339		434.037	0.50486	1726.59	0.41025	438.399	0.72278	1726.59	0.42949
					1682.65	4.65822	1682.65	619.158							1777.53	115.383	114.962	114.268											434.582	0.47141	1728.75	0.45252	441.125	0.70467	1728.75	0.46583	440.694	0.87385	1728.75	0.43375		434.582	0.50432	1728.75	0.40999	438.944	0.72243	1728.75	0.42924
					1684.77	4.65795	1684.77	619.122							1779.76	115.383	114.961	114.268											435.127	0.47092	1730.92	0.45236	441.671	0.7043	1730.92	0.46568	441.125	0.87373	1730.92	0.43359		435.127	0.50378	1730.92	0.40973	438.954	0.72243	1730.92	0.42899
					1686.88	4.65769	1686.88	619.087							1781.98	115.383	114.961	114.268											435.673	0.47043	1733.09	0.45221	442.216	0.70394	1733.09	0.46554	441.671	0.87357	1733.09	0.43344		435.673	0.50324	1733.09	0.40947	439.49	0.72209	1733.09	0.42874
					1688.99	4.65743	1688.99	619.051							1784.2	115.383	114.96	114.267											436.218	0.46994	1735.26	0.45206	442.761	0.70357	1735.26	0.46539	442.216	0.87342	1735.26	0.43328		436.218	0.5027	1735.26	0.40922	440.035	0.72174	1735.26	0.42849
					1691.1	4.65717	1691.1	619.016							1786.43	115.383	114.96	114.267											436.763	0.46946	1737.43	0.45192	443.307	0.70321	1737.43	0.46524	442.434	0.87335	1737.43	0.43313		436.763	0.50216	1737.43	0.40896	440.58	0.7214	1737.43	0.42824
					1693.21	4.6569	1693.21	618.98							1788.65	115.383	114.96	114.266											437.309	0.46897	1739.6	0.45177	443.852	0.70284	1739.6	0.4651	442.761	0.87326	1739.6	0.43298		437.309	0.50162	1739.6	0.4087	441.125	0.72105	1739.6	0.42799
					1695.32	4.65664	1695.32	618.945							1790.88	115.383	114.959	114.266											437.854	0.46849	1741.77	0.45162	444.397	0.70248	1741.77	0.46496	443.307	0.8731	1741.77	0.43283		437.854	0.50108	1741.77	0.40845	441.671	0.72071	1741.77	0.42775
					1697.43	4.65638	1697.43	618.909							1793.1	115.382	114.959	114.266											438.399	0.468	1743.94	0.45147	444.942	0.70211	1743.94	0.46481	443.852	0.87295	1743.94	0.43267		438.399	0.50054	1743.94	0.40819	442.216	0.72037	1743.94	0.4275
					1699.54	4.65612	1699.54	618.874							1795.33	115.382	114.959	114.265											438.944	0.46751	1746.11	0.45132	445.488	0.70174	1746.11	0.46467	444.397	0.87279	1746.11	0.43252		438.944	0.5	1746.11	0.40794	442.761	0.72002	1746.11	0.42725
					1701.66	4.65585	1701.66	618.839							1797.55	115.382	114.958	114.265											439.49	0.46703	1748.28	0.45118	446.033	0.70138	1748.28	0.46453	444.942	0.87264	1748.28	0.43237		439.49	0.49946	1748.28	0.40769	443.307	0.71968	1748.28	0.42701
					1703.77	4.65559	1703.77	618.803							1799.78	115.382	114.958	114.264											440.035	0.46655	1750.44	0.45103	446.578	0.70101	1750.44	0.46438	445.488	0.87248	1750.44	0.43222		440.035	0.49893	1750.44	0.40743	443.852	0.71933	1750.44	0.42676
					1705.88	4.65533	1705.88	618.768							1802	115.382	114.958	114.264											440.58	0.46606	1752.61	0.45088	447.123	0.70065	1752.61	0.46424	446.033	0.87232	1752.61	0.43207		440.58	0.49839	1752.61	0.40718	444.174	0.71913	1752.61	0.42652
					1707.99	4.65507	1707.99	618.733							1804.23	115.382	114.957	114.264											441.125	0.46558	1754.78	0.45074	447.669	0.70028	1754.78	0.4641	446.215	0.87227	1754.78	0.43192		441.125	0.49785	1754.78	0.40693	444.397	0.71899	1754.78	0.42628
					1710.1	4.65481	1710.1	618.698							1806.45	115.382	114.957	114.263											441.671	0.46509	1756.95	0.45059	448.214	0.69992	1756.95	0.46396	446.578	0.87217	1756.95	0.43177		441.671	0.49731	1756.95	0.40668	444.942	0.71864	1756.95	0.42603
					1712.21	4.65455	1712.21	618.662							1808.68	115.382	114.957	114.263											442.216	0.46461	1759.12	0.45045	448.759	0.69955	1759.12	0.46382	447.123	0.87201	1759.12	0.43162		442.216	0.49677	1759.12	0.40643	445.074	0.71856	1759.12	0.42579
					1714.32	4.65429	1714.32	618.627							1810.9	115.382	114.956	114.263											442.761	0.46413	1761.29	0.45031	449.305	0.69919	1761.29	0.46368	447.669	0.87186	1761.29	0.43147		442.761	0.49624	1761.29	0.40618	445.488	0.7183	1761.29	0.42555
					1716.43	4.65402	1716.43	618.592							1813.13	115.382	114.956	114.262											443.307	0.46365	1763.46	0.45016	449.85	0.69882	1763.46	0.46354	448.214	0.8717	1763.46	0.43133		443.307	0.4957	1763.46	0.40593	446.033	0.71795	1763.46	0.42531
					1718.55	4.65376	1718.55	618.557							1815.35	115.382	114.955	114.262											443.852	0.46316	1765.63	0.45002	450.395	0.69846	1765.63	0.4634	448.759	0.87154	1765.63	0.43118		443.852	0.49516	1765.63	0.40568	446.578	0.71761	1765.63	0.42507
					1720.66	4.6535	1720.66	618.522							1817.58	115.382	114.955	114.262											444.397	0.46268	1767.8	0.44988	450.94	0.69809	1767.8	0.46326	449.305	0.87139	1767.8	0.43103		444.397	0.49462	1767.8	0.40543	447.123	0.71726	1767.8	0.42483
					1722.77	4.65324	1722.77	618.487							1819.8	115.381	114.955	114.261											444.942	0.4622	1769.97	0.44973	451.486	0.69773	1769.97	0.46312	449.85	0.87123	1769.97	0.43089		444.942	0.49409	1769.97	0.40518	447.669	0.71692	1769.97	0.42459
					1724.88	4.65298	1724.88	618.452							1822.02	115.381	114.954	114.261											445.488	0.46172	1772.14	0.44959	452.031	0.69736	1772.14	0.46299	450.395	0.87108	1772.14	0.43074		445.488	0.49355	1772.14	0.40494	448.214	0.71657	1772.14	0.42435
					1726.99	4.65272	1726.99	618.417							1824.25	115.381	114.954	114.261											446.033	0.46124	1774.3	0.44945	452.576	0.697	1774.3	0.46285	450.94	0.87092	1774.3	0.43059		446.033	0.49301	1774.3	0.40469	448.759	0.71623	1774.3	0.42411
					1729.1	4.65246	1729.1	618.382							1826.47	115.381	114.954	114.26											446.578	0.46076	1776.47	0.44931	453.121	0.69663	1776.47	0.46271	451.486	0.87076	1776.47	0.43045		446.578	0.49248	1776.47	0.40444	449.305	0.71588	1776.47	0.42387
					1731.21	4.6522	1731.21	618.347							1828.7	115.381	114.953	114.26											447.123	0.46028	1778.64	0.44917	453.175	0.6966	1778.64	0.46257	452.031	0.87061	1778.64	0.4303		447.123	0.49194	1778.64	0.4042	449.85	0.71554	1778.64	0.42363
					1733.32	4.65194	1733.32	618.312							1830.92	115.381	114.953	114.259											447.669	0.4598	1780.81	0.44903	453.667	0.69627	1780.81	0.46244	452.275	0.87054	1780.81	0.43016		447.669	0.49141	1780.81	0.40395	449.995	0.71545	1780.81	0.4234
					1735.43	4.65168	1735.43	618.278							1833.15	115.381	114.953	114.259											448.214	0.45932	1782.98	0.44889	454.212	0.6959	1782.98	0.4623	452.576	0.87045	1782.98	0.43002		448.214	0.49087	1782.98	0.40371	450.395	0.71519	1782.98	0.42316
					1737.55	4.65142	1737.55	618.243							1835.37	115.381	114.952	114.259											448.759	0.45884	1785.15	0.44875	454.556	0.69567	1785.15	0.46217	452.875	0.87037	1785.15	0.42987		448.759	0.49033	1785.15	0.40346	450.94	0.71485	1785.15	0.42293
					1739.66	4.65116	1739.66	618.208							1837.6	115.381	114.952	114.258											449.305	0.45836	1787.32	0.44861	454.757	0.69554	1787.32	0.46203	453.121	0.8703	1787.32	0.42973		449.305	0.4898	1787.32	0.40322	451.486	0.7145	1787.32	0.42269
					1741.77	4.6509	1741.77	618.173							1839.82	115.381	114.952	114.258											449.85	0.45789	1789.49	0.44847	455.303	0.69517	1789.49	0.4619	453.476	0.87019	1789.49	0.42959		449.85	0.48926	1789.49	0.40298	452.031	0.71416	1789.49	0.42246
					1743.88	4.65064	1743.88	618.139							1842.05	115.381	114.952	114.258											450.395	0.45741	1791.66	0.44834	455.848	0.69481	1791.66	0.46176	453.536	0.87018	1791.66	0.42945		450.395	0.48873	1791.66	0.40274	452.576	0.71381	1791.66	0.42222
					1745.99	4.65038	1745.99	618.104							1844.27	115.381	114.951	114.257											450.94	0.45693	1793.83	0.4482	456.393	0.69444	1793.83	0.46163	453.667	0.87014	1793.83	0.42931		450.94	0.48819	1793.83	0.40249	453.121	0.71347	1793.83	0.42199
					1748.1	4.65012	1748.1	618.069							1846.5	115.381	114.951	114.257											451.486	0.45645	1796	0.44806	456.938	0.69408	1796	0.4615	454.212	0.86998	1796	0.42916		451.486	0.48766	1796	0.40225	453.667	0.71313	1796	0.42175
					1750.21	4.64986	1750.21	618.035							1848.72	115.38	114.951	114.257											452.031	0.45598	1798.16	0.44792	457.484	0.69371	1798.16	0.46136	454.757	0.86983	1798.16	0.42902		452.031	0.48713	1798.16	0.40201	454.212	0.71278	1798.16	0.42152
					1752.32	4.6496	1752.32	618							1850.95	115.38	114.95	114.257											452.576	0.4555	1800.33	0.44779	458.029	0.69335	1800.33	0.46123	455.303	0.86967	1800.33	0.42888		452.576	0.48659	1800.33	0.40177	454.757	0.71244	1800.33	0.42129
					1754.44	4.64934	1754.44	617.966							1853.17	115.38	114.95	114.256											453.121	0.45502	1802.5	0.44765	458.396	0.6931	1802.5	0.4611	455.848	0.86952	1802.5	0.42874		453.121	0.48606	1802.5	0.40153	455.303	0.71209	1802.5	0.42106
					1756.55	4.64909	1756.55	617.931							1855.39	115.38	114.95	114.256											453.667	0.45455	1804.67	0.44752	458.574	0.69298	1804.67	0.46097	456.393	0.86936	1804.67	0.42861		453.667	0.48552	1804.67	0.40129	455.848	0.71175	1804.67	0.42083
					1758.66	4.64883	1758.66	617.897							1857.62	115.38	114.949	114.256											454.212	0.45407	1806.84	0.44738	459.119	0.69262	1806.84	0.46084	456.938	0.8692	1806.84	0.42847		454.212	0.48499	1806.84	0.40106	456.393	0.7114	1806.84	0.4206
					1760.77	4.64857	1760.77	617.862							1859.84	115.38	114.949	114.255											454.757	0.4536	1809.01	0.44725	459.665	0.69225	1809.01	0.46071	457.484	0.86905	1809.01	0.42833		454.757	0.48446	1809.01	0.40082	456.938	0.71106	1809.01	0.42037
					1762.88	4.64831	1762.88	617.828							1862.07	115.38	114.949	114.255											455.303	0.45312	1811.18	0.44711	460.21	0.69189	1811.18	0.46058	458.029	0.86889	1811.18	0.42819		455.303	0.48392	1811.18	0.40058	457.484	0.71071	1811.18	0.42014
					1764.99	4.64805	1764.99	617.793							1864.29	115.38	114.948	114.255											455.848	0.45265	1813.35	0.44698	460.755	0.69152	1813.35	0.46045	458.396	0.86879	1813.35	0.42805		455.848	0.48339	1813.35	0.40034	458.029	0.71037	1813.35	0.41991
					1767.1	4.64779	1767.1	617.759							1866.52	115.38	114.948	114.254											456.393	0.45218	1815.52	0.44685	461.301	0.69116	1815.52	0.46032	458.574	0.86873	1815.52	0.42792		456.393	0.48286	1815.52	0.40011	458.574	0.71002	1815.52	0.41968
					1769.21	4.64754	1769.21	617.724							1868.74	115.38	114.948	114.254											456.938	0.4517	1817.69	0.44672	461.846	0.69079	1817.69	0.46019	459.119	0.86858	1817.69	0.42778		456.938	0.48232	1817.69	0.39987	459.119	0.70968	1817.69	0.41945
					1771.33	4.64728	1771.33	617.69							1870.97	115.38	114.948	114.254											457.484	0.45123	1819.86	0.44658	461.937	0.69073	1819.86	0.46006	459.665	0.86842	1819.86	0.42764		457.484	0.48179	1819.86	0.39964	459.665	0.70933	1819.86	0.41923
					1773.44	4.64702	1773.44	617.656							1873.19	115.38	114.947	114.253											458.029	0.45076	1822.02	0.44645	462.391	0.69043	1822.02	0.45993	460.21	0.86827	1822.02	0.42751		458.029	0.48126	1822.02	0.3994	460.21	0.70899	1822.02	0.419
					1775.55	4.64676	1775.55	617.622							1875.42	115.38	114.947	114.253											458.574	0.45028	1824.19	0.44632	462.936	0.69006	1824.19	0.4598	460.755	0.86811	1824.19	0.42737		458.574	0.48073	1824.19	0.39917	460.755	0.70864	1824.19	0.41877
					1777.66	4.6465	1777.66	617.587							1877.64	115.38	114.947	114.253											459.119	0.44981	1826.36	0.44619	463.482	0.6897	1826.36	0.45968	461.301	0.86795	1826.36	0.42724		459.119	0.48019	1826.36	0.39894	461.301	0.7083	1826.36	0.41855
					1779.77	4.64625	1779.77	617.553							1879.87	115.38	114.946	114.253											459.665	0.44934	1828.53	0.44606	464.027	0.68933	1828.53	0.45955	461.846	0.8678	1828.53	0.4271		459.665	0.47966	1828.53	0.3987	461.697	0.70805	1828.53	0.41832
					1781.88	4.64599	1781.88	617.519							1882.09	115.379	114.946	114.252											460.21	0.44887	1830.7	0.44593	464.157	0.68925	1830.7	0.45942	462.391	0.86764	1830.7	0.42697		460.21	0.47913	1830.7	0.39847	461.846	0.70795	1830.7	0.4181
					1783.99	4.64573	1783.99	617.485							1884.32	115.379	114.946	114.252											460.755	0.4484	1832.87	0.4458	464.572	0.68897	1832.87	0.4593	462.936	0.86749	1832.87	0.42684		460.755	0.4786	1832.87	0.39824	462.391	0.70761	1832.87	0.41787
					1786.1	4.64547	1786.1	617.451							1886.54	115.379	114.946	114.252											461.301	0.44793	1835.04	0.44567	465.117	0.6886	1835.04	0.45917	463.482	0.86733	1835.04	0.4267		461.301	0.47807	1835.04	0.39801	462.936	0.70726	1835.04	0.41765
					1788.22	4.64522	1788.22	617.417							1888.77	115.379	114.945	114.251											461.846	0.44746	1837.21	0.44554	465.663	0.68824	1837.21	0.45905	463.917	0.86721	1837.21	0.42657		461.846	0.47754	1837.21	0.39778	463.482	0.70692	1837.21	0.41743
					1790.33	4.64496	1790.33	617.383							1890.99	115.379	114.945	114.251											462.391	0.44699	1839.38	0.44541	466.208	0.68787	1839.38	0.45892	464.027	0.86717	1839.38	0.42644		462.391	0.47701	1839.38	0.39755	464.027	0.70657	1839.38	0.4172
					1792.44	4.6447	1792.44	617.348							1893.21	115.379	114.945	114.251											462.936	0.44652	1841.55	0.44528	466.753	0.68751	1841.55	0.4588	464.572	0.86702	1841.55	0.42631		462.936	0.47648	1841.55	0.39732	464.572	0.70623	1841.55	0.41698
					1794.55	4.64445	1794.55	617.314							1895.44	115.379	114.945	114.251											463.482	0.44605	1843.72	0.44516	467.299	0.68714	1843.72	0.45867	465.117	0.86686	1843.72	0.42618		463.482	0.47594	1843.72	0.39709	465.117	0.70588	1843.72	0.41676
					1796.66	4.64419	1796.66	617.28							1897.66	115.379	114.944	114.25											464.027	0.44558	1845.88	0.44503	467.844	0.68678	1845.88	0.45855	465.663	0.86671	1845.88	0.42604		464.027	0.47541	1845.88	0.39686	465.357	0.70573	1845.88	0.41654
					1798.77	4.64393	1798.77	617.246							1899.89	115.379	114.944	114.25											464.572	0.44511	1848.05	0.4449	468.357	0.68644	1848.05	0.45842	466.208	0.86655	1848.05	0.42591		464.572	0.47488	1848.05	0.39663	465.663	0.70554	1848.05	0.41632
					1800.88	4.64367	1800.88	617.212							1902.11	115.379	114.944	114.25											465.117	0.44464	1850.22	0.44477	468.389	0.68641	1850.22	0.4583	466.753	0.86639	1850.22	0.42578		465.117	0.47435	1850.22	0.3964	466.208	0.7052	1850.22	0.4161
					1802.99	4.64342	1802.99	617.179							1904.34	115.379	114.943	114.249											465.663	0.44417	1852.39	0.44465	468.934	0.68605	1852.39	0.45818	467.299	0.86624	1852.39	0.42565		465.663	0.47382	1852.39	0.39618	466.753	0.70485	1852.39	0.41588
					1805.11	4.64316	1805.11	617.145							1906.56	115.379	114.943	114.249											466.208	0.44371	1854.56	0.44452	469.48	0.68568	1854.56	0.45806	467.844	0.86608	1854.56	0.42552		466.208	0.47329	1854.56	0.39595	467.299	0.70451	1854.56	0.41566
					1807.22	4.64291	1807.22	617.111							1908.79	115.379	114.943	114.249											466.753	0.44324	1856.73	0.4444	470.025	0.68532	1856.73	0.45793	468.389	0.86593	1856.73	0.4254		466.753	0.47276	1856.73	0.39572	467.844	0.70416	1856.73	0.41544
					1809.33	4.64265	1809.33	617.077							1911.01	115.379	114.943	114.249											467.299	0.44277	1858.9	0.44427	470.57	0.68495	1858.9	0.45781	468.934	0.86577	1858.9	0.42527		467.299	0.47224	1858.9	0.3955	468.389	0.70382	1858.9	0.41522
					1811.44	4.64239	1811.44	617.043							1913.24	115.379	114.942	114.248											467.844	0.4423	1861.07	0.44415	471.115	0.68459	1861.07	0.45769	469.48	0.86561	1861.07	0.42514		467.844	0.47171	1861.07	0.39527	468.934	0.70347	1861.07	0.41501
					1813.55	4.64214	1813.55	617.009							1915.46	115.379	114.942	114.248											468.389	0.44184	1863.24	0.44402	471.118	0.68459	1863.24	0.45757	470.025	0.86546	1863.24	0.42501		468.389	0.47118	1863.24	0.39505	469.48	0.70313	1863.24	0.41479
					1815.66	4.64188	1815.66	616.976							1917.69	115.379	114.942	114.248											468.934	0.44137	1865.41	0.4439	471.661	0.68422	1865.41	0.45745	470.57	0.8653	1865.41	0.42488		468.934	0.47065	1865.41	0.39483	470.025	0.70278	1865.41	0.41457
					1817.77	4.64163	1817.77	616.942							1919.91	115.378	114.942	114.248											469.48	0.44091	1867.58	0.44378	472.206	0.68386	1867.58	0.45733	471.115	0.86515	1867.58	0.42476		469.48	0.47012	1867.58	0.3946	470.57	0.70244	1867.58	0.41436
					1819.88	4.64137	1819.88	616.908							1922.14	115.378	114.941	114.247											470.025	0.44044	1869.74	0.44365	472.498	0.68366	1869.74	0.45721	471.661	0.86499	1869.74	0.42463		470.025	0.46959	1869.74	0.39438	471.115	0.70209	1869.74	0.41414
					1822	4.64111	1822	616.874							1924.36	115.378	114.941	114.247											470.57	0.43998	1871.91	0.44353	472.751	0.68349	1871.91	0.45709	472.206	0.86483	1871.91	0.4245		470.57	0.46906	1871.91	0.39416	471.661	0.70175	1871.91	0.41392
					1824.11	4.64086	1824.11	616.841							1926.59	115.378	114.941	114.247											471.115	0.43951	1874.08	0.44341	473.297	0.68313	1874.08	0.45697	472.751	0.86468	1874.08	0.42438		471.115	0.46854	1874.08	0.39394	472.206	0.7014	1874.08	0.41371
					1826.22	4.6406	1826.22	616.807							1928.81	115.378	114.941	114.247											471.661	0.43905	1876.25	0.44329	473.842	0.68276	1876.25	0.45686	473.297	0.86452	1876.25	0.42425		471.661	0.46801	1876.25	0.39371	472.751	0.70106	1876.25	0.4135
					1828.33	4.64035	1828.33	616.773							1931.03	115.378	114.94	114.246											472.206	0.43858	1878.42	0.44317	474.387	0.6824	1878.42	0.45674	473.842	0.86436	1878.42	0.42413		472.206	0.46748	1878.42	0.39349	473.297	0.70071	1878.42	0.41328
					1830.44	4.64009	1830.44	616.74							1933.26	115.378	114.94	114.246											472.751	0.43812	1880.59	0.44305	474.932	0.68203	1880.59	0.45662	474.387	0.86421	1880.59	0.424		472.751	0.46695	1880.59	0.39327	473.842	0.70037	1880.59	0.41307
					1832.55	4.63984	1832.55	616.706							1935.48	115.378	114.94	114.246											473.297	0.43766	1882.76	0.44292	475.478	0.68167	1882.76	0.4565	474.932	0.86405	1882.76	0.42388		473.297	0.46643	1882.76	0.39305	474.178	0.70016	1882.76	0.41286
					1834.66	4.63958	1834.66	616.673							1937.71	115.378	114.94	114.246											473.842	0.43719	1884.93	0.4428	476.023	0.6813	1884.93	0.45639	474.958	0.86405	1884.93	0.42376		473.842	0.4659	1884.93	0.39283	474.387	0.70002	1884.93	0.41264
					1836.77	4.63933	1836.77	616.639							1939.93	115.378	114.94	114.245											474.387	0.43673	1887.1	0.44268	476.568	0.68094	1887.1	0.45627	475.478	0.8639	1887.1	0.42363		474.387	0.46537	1887.1	0.39261	474.932	0.69968	1887.1	0.41243
					1838.89	4.63907	1838.89	616.606							1942.16	115.378	114.939	114.245											474.932	0.43627	1889.27	0.44256	477.113	0.68057	1889.27	0.45615	476.023	0.86374	1889.27	0.42351		474.932	0.46484	1889.27	0.3924	475.478	0.69933	1889.27	0.41222
					1841	4.63882	1841	616.572							1944.38	115.378	114.939	114.245											475.478	0.43581	1891.43	0.44245	477.659	0.68021	1891.43	0.45604	476.568	0.86358	1891.43	0.42339		475.478	0.46432	1891.43	0.39218	476.023	0.69899	1891.43	0.41201
					1843.11	4.63856	1843.11	616.539							1946.61	115.378	114.939	114.245											476.023	0.43535	1893.6	0.44233	478.204	0.67984	1893.6	0.45592	477.113	0.86343	1893.6	0.42327		476.023	0.46379	1893.6	0.39196	476.568	0.69864	1893.6	0.4118
					1845.22	4.63831	1845.22	616.505							1948.83	115.378	114.939	114.244											476.568	0.43489	1895.77	0.44221	478.259	0.67981	1895.77	0.45581	477.659	0.86327	1895.77	0.42314		476.568	0.46327	1895.77	0.39174	477.113	0.6983	1895.77	0.41159
					1847.33	4.63805	1847.33	616.472							1951.06	115.378	114.938	114.244											477.113	0.43442	1897.94	0.44209	478.499	0.67965	1897.94	0.45569	478.204	0.86312	1897.94	0.42302		477.113	0.46274	1897.94	0.39153	477.659	0.69796	1897.94	0.41138
					1849.44	4.6378	1849.44	616.438							1953.28	115.378	114.938	114.244											477.659	0.43396	1900.11	0.44197	478.749	0.67948	1900.11	0.45558	478.749	0.86296	1900.11	0.4229		477.659	0.46221	1900.11	0.39131	478.199	0.69761	1900.11	0.41117
					1851.55	4.63754	1851.55	616.405							1955.51	115.378	114.938	114.244											478.204	0.4335	1902.28	0.44186	479.295	0.67911	1902.28	0.45546	479.295	0.8628	1902.28	0.42278		478.204	0.46169	1902.28	0.3911	478.204	0.69761	1902.28	0.41097
					1853.66	4.63729	1853.66	616.372							1957.73	115.378	114.938	114.243											478.749	0.43304	1904.45	0.44174	479.84	0.67875	1904.45	0.45535	479.84	0.86265	1904.45	0.42266		478.749	0.46116	1904.45	0.39088	478.749	0.69727	1904.45	0.41076
					1855.78	4.63703	1855.78	616.338							1959.96	115.378	114.937	114.243											479.295	0.43258	1906.62	0.44162	480.385	0.67838	1906.62	0.45524	480.385	0.86249	1906.62	0.42254		479.295	0.46064	1906.62	0.39067	479.295	0.69692	1906.62	0.41055
					1857.89	4.63678	1857.89	616.305							1962.18	115.378	114.937	114.243											479.84	0.43213	1908.79	0.44151	480.93	0.67802	1908.79	0.45512	480.93	0.86234	1908.79	0.42242		479.84	0.46011	1908.79	0.39045	479.84	0.69658	1908.79	0.41034
					1860	4.63653	1860	616.272							1964.4	115.377	114.937	114.243											480.385	0.43167	1910.96	0.44139	481.476	0.67765	1910.96	0.45501	481.476	0.86218	1910.96	0.4223		480.385	0.45959	1910.96	0.39024	480.385	0.69623	1910.96	0.41014
					1862.11	4.63627	1862.11	616.239							1966.63	115.377	114.937	114.242											480.93	0.43121	1913.13	0.44128	481.859	0.6774	1913.13	0.4549	482.021	0.86202	1913.13	0.42218		480.93	0.45906	1913.13	0.39003	480.93	0.69589	1913.13	0.40993
					1864.22	4.63602	1864.22	616.205							1968.85	115.377	114.937	114.242											481.476	0.43075	1915.29	0.44116	482.021	0.67729	1915.29	0.45479	482.566	0.86187	1915.29	0.42207		481.476	0.45854	1915.29	0.38982	481.476	0.69554	1915.29	0.40973
					1866.33	4.63576	1866.33	616.172							1971.08	115.377	114.936	114.242											482.021	0.43029	1917.46	0.44105	482.566	0.67692	1917.46	0.45468	483.111	0.86171	1917.46	0.42195		482.021	0.45801	1917.46	0.3896	482.021	0.6952	1917.46	0.40952
					1868.44	4.63551	1868.44	616.139							1973.3	115.377	114.936	114.242											482.566	0.42983	1919.63	0.44093	482.939	0.67667	1919.63	0.45456	483.657	0.86156	1919.63	0.42183		482.566	0.45749	1919.63	0.38939	482.566	0.69485	1919.63	0.40932
					1870.55	4.63526	1870.55	616.106							1975.53	115.377	114.936	114.242											483.111	0.42938	1921.8	0.44082	483.111	0.67656	1921.8	0.45445	484.202	0.8614	1921.8	0.42171		483.111	0.45696	1921.8	0.38918	483.111	0.69451	1921.8	0.40911
					1872.67	4.635	1872.67	616.072							1977.75	115.377	114.936	114.241											483.657	0.42892	1923.97	0.4407	483.657	0.67619	1923.97	0.45434	484.747	0.86124	1923.97	0.4216		483.657	0.45644	1923.97	0.38897	483.657	0.69416	1923.97	0.40891
					1874.78	4.63475	1874.78	616.039							1979.98	115.377	114.936	114.241											484.202	0.42846	1926.14	0.44059	484.202	0.67583	1926.14	0.45423	484.859	0.86121	1926.14	0.42148		484.202	0.45592	1926.14	0.38876	484.202	0.69382	1926.14	0.40871
					1876.89	4.6345	1876.89	616.006							1982.2	115.377	114.935	114.241											484.747	0.42801	1928.31	0.44048	484.747	0.67546	1928.31	0.45412	485.293	0.86109	1928.31	0.42136		484.747	0.45539	1928.31	0.38855	484.747	0.69347	1928.31	0.4085
					1879	4.63424	1879	615.973							1984.43	115.377	114.935	114.241											485.293	0.42755	1930.48	0.44036	485.293	0.6751	1930.48	0.45401	485.838	0.86093	1930.48	0.42125		485.293	0.45487	1930.48	0.38834	485.293	0.69313	1930.48	0.4083
					1881.11	4.63399	1881.11	615.94							1986.65	115.377	114.935	114.241											485.838	0.4271	1932.65	0.44025	485.838	0.67473	1932.65	0.45391	486.383	0.86078	1932.65	0.42113		485.838	0.45435	1932.65	0.38813	485.838	0.69278	1932.65	0.4081
					1883.22	4.63373	1883.22	615.907							1988.88	115.377	114.935	114.24											486.383	0.42664	1934.82	0.44014	486.383	0.67437	1934.82	0.4538	486.928	0.86062	1934.82	0.42102		486.383	0.45382	1934.82	0.38793	486.383	0.69244	1934.82	0.4079
					1885.33	4.63348	1885.33	615.874							1991.1	115.377	114.935	114.24											486.928	0.42619	1936.99	0.44003	486.928	0.674	1936.99	0.45369	487.2	0.86054	1936.99	0.4209		486.928	0.4533	1936.99	0.38772	486.928	0.69209	1936.99	0.4077
					1887.44	4.63323	1887.44	615.841							1993.33	115.377	114.934	114.24											487.474	0.42573	1939.15	0.43992	487.474	0.67379	1939.15	0.45358	487.474	0.86046	1939.15	0.42079		487.474	0.45278	1939.15	0.38751	487.474	0.69175	1939.15	0.4075
					1889.56	4.63298	1889.56	615.808							1995.55	115.377	114.934	114.24											488.019	0.42528	1941.32	0.43981	488.019	0.67279	1941.32	0.45347	488.019	0.86031	1941.32	0.42067		488.019	0.45226	1941.32	0.3873	488.019	0.6914	1941.32	0.4073
					1891.67	4.63272	1891.67	615.775							1997.78	115.377	114.934	114.239											488.564	0.42482	1943.49	0.4397	488.564	0.67279	1943.49	0.45337	488.564	0.86015	1943.49	0.42056		488.564	0.45173	1943.49	0.3871	488.564	0.69106	1943.49	0.4071
					1893.78	4.63247	1893.78	615.742							2000	115.377	114.934	114.239											489.109	0.42437	1945.66	0.43959	489.109	0.67279	1945.66	0.45326	489.109	0.85999	1945.66	0.42045		489.109	0.45121	1945.66	0.38689	489.109	0.69072	1945.66	0.4069
					1895.89	4.63222	1895.89	615.709																					489.655	0.42392	1947.83	0.43948	489.655	0.67179	1947.83	0.45315	489.655	0.85984	1947.83	0.42034		489.655	0.45069	1947.83	0.38669	489.655	0.69037	1947.83	0.4067
					1898	4.63196	1898	615.676																					490.2	0.42347	1950	0.43937	490.2	0.67181	1950	0.45305	490.2	0.85968	1950	0.42022		490.2	0.45017	1950	0.38648	490.2	0.69003	1950	0.4065
[truncated: 4 more columns]

## Sheet: Fig. 7
			Fig.7 b
				y	x
			0.004	0.14725	0.14469
			0.008	0.17143	0.12348
			0.012	0.06593	0.10824
			0.016	0	0.10385
			0.02	0.01538	0.10759
			0.024	0.07472	0.11566
			0.028	0.2044	0.11991
			0.032	0.2989	0.09829
			0.036	0.33407	0.05062
			0.04	0.39121	0.01299
			0.044	0.41538	0.00086203
			0.048	0.4022	0.00623
			0.052	0.38242	0.02691
			0.056	0.37363	0.04829
			0.06	0.38022	0.0683
			0.064	0.40439	0.09224
			0.068	0.43956	0.1092
			0.072	0.44835	0.11466
			0.076	0.44176	0.11436
			0.08	0.42417	0.10681
			0.084	0.41538	0.08922
			0.088	0.37582	0.08843
			0.092	0.2989	0.1114
			0.096	0.23077	0.15118
			0.1	0.1978	0.21184
			0.104	0.1978	0.27296
			0.108	0.21318	0.31297
			0.112	0.23736	0.32922
			0.116	0.26593	0.31936
			0.12	0.25934	0.28373
			0.124	0.18022	0.21141
			0.128	0.13187	0.11711
			0.132	0.10549	0.05938
			0.136	0.1011	0.04617
			0.14	0.14725	0.05197
			0.144	0.22198	0.06828
			0.148	0.28571	0.07942
			0.152	0.30769	0.07649
			0.156	0.31648	0.07115
			0.16	0.34505	0.07105
			0.164	0.37802	0.07933
			0.168	0.36264	0.09371
			0.172	0.34505	0.09962
			0.176	0.36703	0.09149
			0.18	0.4	0.07861
			0.184	0.43297	0.05399
			0.188	0.45714	0.02041
			0.192	0.45714	0.000274282
			0.196	0.42857	0.00248
			0.2	0.35385	0.03848
			0.204	0.21978	0.10739
			0.208	0.11428	0.17435
			0.212	0.08132	0.21306
			0.216	0.11868	0.22903
			0.22	0.15824	0.23389
			0.224	0.19121	0.23528
			0.228	0.21318	0.22717
			0.232	0.23077	0.20115
			0.236	0.24396	0.16414
			0.24	0.24396	0.12859
			0.244	0.2044	0.08719
			0.248	0.13846	0.05646
			0.252	0.11428	0.06492
			0.256	0.10769	0.11315
			0.26	0.09671	0.2031
			0.264	0.09231	0.29315
			0.268	0.07693	0.33568
			0.272	0.06154	0.35372
			0.276	0.09231	0.37127
			0.28	0.19561	0.37559
			0.284	0.32527	0.35985
			0.288	0.38681	0.32867
			0.292	0.4022	0.30067
			0.296	0.40879	0.27319
			0.3	0.4022	0.21097
			0.304	0.39341	0.13945
			0.308	0.38242	0.10399
			0.312	0.38022	0.08172
			0.316	0.32088	0.05751
			0.32	0.23296	0.04682
			0.324	0.21758	0.04648
			0.328	0.22198	0.05128
			0.332	0.28352	0.05414
			0.336	0.36923	0.0509
			0.34	0.38681	0.04472
			0.344	0.34945	0.04286
			0.348	0.33846	0.04752
			0.352	0.36483	0.05663
			0.356	0.39121	0.07095
			0.36	0.41319	0.10009
			0.364	0.42198	0.14766
			0.368	0.41978	0.17287
			0.372	0.39121	0.13031
			0.376	0.33846	0.05704
			0.38	0.3011	0.00935
			0.384	0.31209	0
			0.388	0.33626	0.02048
			0.392	0.30769	0.09237
			0.396	0.29011	0.20748
			0.4	0.28791	0.28565
			0.404	0.27912	0.33396
			0.408	0.26154	0.40309
			0.412	0.24176	0.44682
			0.416	0.1934	0.46118
			0.42	0.14725	0.47288
			0.424	0.15824	0.48644
			0.428	0.21099	0.48824
			0.432	0.32308	0.47046
			0.436	0.48132	0.43623
			0.44	0.55384	0.40995
			0.444	0.52967	0.3744
			0.448	0.47692	0.26882
			0.452	0.4022	0.16544
			0.456	0.37363	0.10483
			0.46	0.34286	0.05174
			0.464	0.24835	0.01859
			0.468	0.18901	0.02227
			0.472	0.16703	0.06312
			0.476	0.1978	0.13519
			0.48	0.28132	0.21549
			0.484	0.32088	0.28295
			0.488	0.3011	0.33488
			0.492	0.33407	0.36925
			0.496	0.37363	0.37289
			0.5	0.4022	0.34787
			0.504	0.38242	0.30203
			0.508	0.35604	0.24023
			0.512	0.34945	0.18304
			0.516	0.3011	0.13894
			0.52	0.22418	0.10179
			0.524	0.2044	0.06487
			0.528	0.22418	0.03154
			0.532	0.28791	0.01646
			0.536	0.35385	0.02279
			0.54	0.36923	0.05844
			0.544	0.38242	0.11486
			0.548	0.43077	0.17561
			0.552	0.46594	0.24322
			0.556	0.45714	0.30667
			0.56	0.43297	0.3394
			0.564	0.42857	0.34275
			0.568	0.44395	0.3279
			0.572	0.45714	0.30266
			0.576	0.47912	0.28749
			0.58	0.5055	0.29773
			0.584	0.52307	0.32822
			0.588	0.53626	0.38665
			0.592	0.54066	0.49164
			0.596	0.54066	0.60296
			0.6	0.52528	0.65369
			0.604	0.47692	0.64985
			0.608	0.41758	0.595
			0.612	0.3978	0.50874
			0.616	0.36044	0.43723
			0.62	0.35604	0.38021
			0.624	0.3956	0.32437
			0.628	0.43297	0.24535
			0.632	0.42417	0.16527
			0.636	0.31429	0.14131
			0.64	0.25055	0.17833
			0.644	0.21318	0.27996
			0.648	0.18901	0.38947
			0.652	0.18901	0.43915
			0.656	0.2	0.52584
			0.66	0.22637	0.68636
			0.664	0.19561	0.85533
			0.668	0.18681	0.96386
			0.672	0.2989	0.99011
			0.676	0.31648	0.92737
			0.68	0.24396	0.78981
			0.684	0.2044	0.6702
			0.688	0.23296	0.59747
			0.692	0.35165	0.5307
			0.696	0.42198	0.48473
			0.7	0.43956	0.47873
			0.704	0.50769	0.50369
			0.708	0.56044	0.51941
			0.712	0.58022	0.49241
			0.716	0.58681	0.42731
			0.72	0.57143	0.34904
			0.724	0.51428	0.28427
			0.728	0.42637	0.24171
			0.732	0.34286	0.22322
			0.736	0.30989	0.23597
			0.74	0.29451	0.27787
			0.744	0.26154	0.33237
			0.748	0.27252	0.39113
			0.752	0.25714	0.46766
			0.756	0.2044	0.53475
			0.76	0.17583	0.56418
			0.764	0.15384	0.56709
			0.768	0.13627	0.56372
			0.772	0.11428	0.56065
			0.776	0.08791	0.55533
			0.78	0.07693	0.54673
			0.784	0.11209	0.53917
			0.788	0.16703	0.5368
			0.792	0.1934	0.52818
			0.796	0.18461	0.51169
			0.8	0.1978	0.51118
			0.804	0.27252	0.54875
			0.808	0.32308	0.60041
			0.812	0.31648	0.64947
			0.816	0.30769	0.7175
			0.82	0.30549	0.83222
			0.824	0.30549	0.95434
			0.828	0.30769	1
			0.832	0.30989	0.96296
			0.836	0.26593	0.90719
			0.84	0.19561	0.85698
			0.844	0.15165	0.82076
			0.848	0.14286	0.81866
			0.852	0.15605	0.832
			0.856	0.2022	0.77912
			0.86	0.20879	0.66987
			0.864	0.17143	0.5982
			0.868	0.16044	0.55993
			0.872	0.15824	0.53898
			0.876	0.1934	0.53439
			0.88	0.17583	0.53914
			0.884	0.08352	0.53929
			0.888	0.05275	0.52879
			0.892	0.06813	0.52162
			0.896	0.1011	0.5204
			0.9	0.13627	0.52042
			0.904	0.17143	0.52413
			0.908	0.19121	0.534
			0.912	0.19121	0.55185
			0.916	0.18242	0.56727
			0.92	0.15384	0.57236
			0.924	0.11649	0.57131
			0.928	0.0945	0.57383
			0.932	0.07033	0.56251
			0.936	0.09231	0.54028
			0.94	0.14945	0.543
			0.944	0.18022	0.57375
			0.948	0.19121	0.62035
			0.952	0.2022	0.68183
			0.956	0.17362	0.73888
			0.96	0.12308	0.74687
			0.964	0.11428	0.70381
			0.968	0.11209	0.64278
			0.972	0.12088	0.59114
			0.976	0.16264	0.56396
			0.98	0.23736	0.55561
			0.984	0.28132	0.53339
			0.988	0.28791	0.51534
			0.992	0.28791	0.51109
			0.996	0.29011	0.51163
			1	0.28791	0.51377
			1.004	0.26593	0.52873
			1.008	0.2022	0.53043
			1.012	0.11428	0.51245
			1.016	0.04835	0.47167
			1.02	0.03077	0.4112
			1.024	0.06374	0.34493
			1.028	0.15165	0.27586
			1.032	0.25495	0.22387
			1.036	0.31648	0.18461
			1.04	0.39121	0.16784
			1.044	0.47912	0.19942
			1.048	0.52528	0.23121
			1.052	0.54725	0.24855
			1.056	0.55604	0.25515
			1.06	0.51868	0.29283
			1.064	0.45934	0.34796
			1.068	0.41758	0.39172
			1.072	0.3956	0.41234
			1.076	0.35165	0.41741
			1.08	0.29011	0.41138
			1.084	0.25934	0.38309
			1.088	0.25714	0.3478
			1.092	0.24835	0.3161
			1.096	0.21539	0.29114
			1.1	0.18242	0.27008
			1.104	0.18242	0.25468
			1.108	0.2044	0.26058
			1.112	0.25055	0.30269
			1.116	0.29451	0.40814
			1.12	0.31429	0.52919
			1.124	0.31868	0.56534
			1.128	0.31868	0.58809
			1.132	0.31868	0.67478
			1.136	0.32088	0.79284
			1.14	0.23956	0.89417
			1.144	0.11428	0.91452
			1.148	0.10549	0.87564
			1.152	0.18242	0.79209
			1.156	0.3011	0.68264
			1.16	0.34945	0.5557
			1.164	0.35385	0.47158
			1.168	0.35165	0.53074
			1.172	0.33187	0.55349
			1.176	0.31209	0.54088
			1.18	0.2923	0.50903
			1.184	0.23956	0.56097
			1.188	0.18461	0.66509
			1.192	0.20659	0.73549
			1.196	0.37143	0.78199
			1.2	0.27912	0.80064
			1.204	0.23077	0.7941
			1.208	0.06593	0.75149
			1.212	0.01319	0.67745
			1.216	0.05714	0.62237
			1.22	0.15384	0.64028
			1.224	0.30989	0.61533
			1.228	0.46594	0.49923
			1.232	0.54285	0.4101
			1.236	0.52747	0.38098
			1.24	0.4967	0.38535
			1.244	0.48572	0.4082
			1.248	0.49011	0.4583
			1.252	0.50769	0.53765
			1.256	0.50329	0.5893
			1.26	0.48572	0.58391
			1.264	0.47033	0.57254
			1.268	0.47253	0.57369
			1.272	0.48572	0.57813
			1.276	0.4945	0.58945
			1.28	0.45494	0.62033
			1.284	0.46594	0.63033
			1.288	0.55384	0.58176
			1.292	0.63516	0.50926
			1.296	0.65494	0.46552
			1.3	0.6967	0.46321
			1.304	0.74066	0.48829
			1.308	0.76703	0.54331
			1.312	0.78901	0.63007
			1.316	0.7934	0.67075
			1.32	0.75604	0.61506
			1.324	0.68791	0.52754
			1.328	0.6044	0.44835
			1.332	0.54506	0.37319
			1.336	0.50329	0.32977
			1.34	0.52528	0.31284
			1.344	0.48132	0.28489
			1.348	0.38901	0.2469
			1.352	0.33846	0.21361
			1.356	0.31868	0.17939
			1.36	0.3011	0.13992
			1.364	0.27473	0.10336
			1.368	0.24396	0.08257
			1.372	0.22418	0.08855
			1.376	0.21758	0.11707
			1.38	0.22198	0.13427
			1.384	0.23077	0.12264
			1.388	0.22857	0.12715
			1.392	0.23956	0.15889
			1.396	0.26593	0.20208
			1.4	0.3011	0.22207
			1.404	0.33407	0.20706
			1.408	0.34725	0.19635
			1.412	0.34505	0.17111
			1.416	0.33187	0.1348
			1.42	0.31648	0.11729
			1.424	0.31429	0.15512
			1.428	0.32747	0.24467
			1.432	0.29451	0.31019
			1.436	0.22418	0.30357
			1.44	0.18461	0.29151
			1.444	0.18901	0.28429
			1.448	0.20659	0.25855
			1.452	0.22857	0.15084
			1.456	0.23736	0.04999
			1.46	0.24176	0.06522
			1.464	0.25495	0.11936
			1.468	0.2923	0.2202
			1.472	0.35385	0.33197
			1.476	0.42417	0.38893
			1.48	0.47912	0.38346
			1.484	0.51868	0.37677
			1.488	0.52747	0.38027
			1.492	0.52747	0.38648
			1.496	0.50329	0.36069
			1.5	0.48351	0.30086
			1.504	0.48132	0.23416
			1.508	0.47472	0.19866
			1.512	0.45275	0.20011
			1.516	0.43297	0.22782
			1.52	0.42637	0.27858
			1.524	0.42637	0.31138
			1.528	0.41319	0.32357
			1.532	0.3956	0.32157
			1.536	0.36923	0.31445
			1.54	0.32527	0.31374
			1.544	0.27252	0.33083
			1.548	0.22637	0.35179
			1.552	0.18242	0.3773
			1.556	0.17583	0.38707
			1.56	0.2044	0.37613
			1.564	0.26813	0.37391
			1.568	0.35385	0.38215
			1.572	0.42637	0.37218
			1.576	0.45275	0.31768
			1.58	0.48351	0.22482
			1.584	0.52528	0.1514
			1.588	0.55384	0.1242
			1.592	0.54945	0.1223
			1.596	0.53626	0.1436
			1.6	0.55824	0.16615
			1.604	0.6	0.16906
			1.608	0.62857	0.1647
			1.612	0.62637	0.21072
			1.616	0.59121	0.29256
			1.62	0.54945	0.32227
			1.624	0.49231	0.33299
			1.628	0.42857	0.3641
			1.632	0.37802	0.39334
			1.636	0.34945	0.40502
			1.64	0.30989	0.40495
			1.644	0.25055	0.3896
			1.648	0.22198	0.3672
			1.652	0.21978	0.34173
			1.656	0.24835	0.29721
			1.66	0.3033	0.20887
			1.664	0.38461	0.14595
			1.668	0.48791	0.12862
			1.672	0.58022	0.13226
			1.676	0.56484	0.13242
			1.68	0.51868	0.1243
			1.684	0.57143	0.11011
			1.688	0.65934	0.10099
			1.692	0.73626	0.10564
			1.696	0.84835	0.14472
			1.7	0.97142	0.22767
			1.704	1	0.26189
			1.708	0.92747	0.27683
			1.712	0.80659	0.27375
			1.716	0.69231	0.24327
			1.72	0.59121	0.20079
			1.724	0.55604	0.15543
			1.728	0.57363	0.1091
			1.732	0.57582	0.07212
			1.736	0.58241	0.06406
			1.74	0.54506	0.08402
			1.744	0.50769	0.14311
			1.748	0.56484	0.20753
			1.752	0.63516	0.1799
			1.756	0.70989	0.14238
			1.76	0.7934	0.11547
			1.764	0.83956	0.10561
			1.768	0.83736	0.14455
			1.772	0.78461	0.23666
			1.776	0.7011	0.35569
			1.78	0.63516	0.40222
			1.784	0.5956	0.39612
			1.788	0.58681	0.37966
			1.792	0.58462	0.38392
			1.796	0.58462	0.34651
			1.8	0.59121	0.28888
			1.804	0.58462	0.33906
			1.808	0.58241	0.41173
			1.812	0.57582	0.39824
			1.816	0.56703	0.30532
			1.82	0.54066	0.27213
			1.824	0.51428	0.29944
			1.828	0.4967	0.35488
			1.832	0.47472	0.40129
			1.836	0.45055	0.43156
			1.84	0.44616	0.44863
			1.844	0.46154	0.45619
			1.848	0.47033	0.44949
			1.852	0.43516	0.441
			1.856	0.3956	0.42482
			1.86	0.38681	0.41812
			1.864	0.36264	0.41433
			1.868	0.2989	0.41268
			1.872	0.20879	0.40052
			1.876	0.10989	0.37701
			1.88	0.07253	0.36265
			1.884	0.09011	0.30644
			1.888	0.16044	0.21251
			1.892	0.24396	0.17204
			1.896	0.31429	0.18454
			1.9	0.35165	0.24855
			1.904	0.36703	0.30469
			1.908	0.38461	0.3207
			1.912	0.4	0.32333
			1.916	0.40439	0.321
			1.92	0.37582	0.32495
			1.924	0.32308	0.32401
			1.928	0.25934	0.2945
			1.932	0.19561	0.21962
			1.936	0.14725	0.15882
			1.94	0.12088	0.14559
			1.944	0.08571	0.1713
			1.948	0.04835	0.24241
			1.952	0.02418	0.39393
			1.956	0.01978	0.484
			1.96	0.01538	0.48054
			1.964	0.01978	0.477
			1.968	0.03297	0.47037
			1.972	0.05275	0.46098
			1.976	0.10549	0.45121
			1.98	0.13627	0.44081
			1.984	0.12088	0.43272
			1.988	0.10549	0.42657
			1.992	0.09011	0.41512
			1.996	0.08571	0.40566
			2	0.09671	0.41711
			2.004	0.12527	0.40968
			2.008	0.15384	0.34637
			2.012	0.16044	0.27893
			2.016	0.12308	0.24534
			2.02	0.07912	0.25967
			2.024	0.06813	0.30452
			2.028	0.08571	0.37554
			2.032	0.15384	0.39222
			2.036	0.24615	0.38119
			2.04	0.30769	0.37481
			2.044	0.31209	0.37528
			2.048	0.22637	0.38461
			2.052	0.16923	0.39917
			2.056	0.15384	0.41739
			2.06	0.17583	0.41184
			2.064	0.23077	0.38608
			2.068	0.2923	0.35437
			2.072	0.32088	0.30956
			2.076	0.33846	0.26951
			2.08	0.35165	0.26632
			2.084	0.35824	0.26545
			2.088	0.34505	0.23874
			2.092	0.32747	0.2051
			2.096	0.32527	0.17698
			2.1	0.31868	0.1669
			2.104	0.35824	0.17264
			2.108	0.42637	0.17657
			2.112	0.46594	0.17438
			2.116	0.48132	0.1699
			2.12	0.48132	0.16256
			2.124	0.45714	0.15287
			2.128	0.42637	0.14156
			2.132	0.38461	0.15131
			2.136	0.36264	0.22139
			2.14	0.36264	0.28962
			2.144	0.37143	0.26338
			2.148	0.38022	0.25032
			2.152	0.37802	0.26547
			2.156	0.39341	0.30198
			2.16	0.43516	0.34328
			2.164	0.48132	0.31702
			2.168	0.51209	0.2804
			2.172	0.52088	0.24776
			2.176	0.52528	0.18076
			2.18	0.53187	0.13717
			2.184	0.54066	0.11404
			2.188	0.53187	0.14934
			2.192	0.51209	0.20924
			2.196	0.48791	0.23447
			2.2	0.48132	0.23351
			2.204	0.47692	0.22982
			2.208	0.47472	0.22671
			2.212	0.47692	0.22529
			2.216	0.46594	0.20888
			2.22	0.45275	0.15966
			2.224	0.43077	0.07417
			2.228	0.39341	0.02097
			2.232	0.35385	0.01027
			2.236	0.33187	0.00775
			2.24	0.31429	0.01474
			2.244	0.25714	0.03081
			2.248	0.17802	0.05729
			2.252	0.14066	0.12477
			2.256	0.14505	0.21235
			2.26	0.16483	0.20102
			2.264	0.19561	0.13663
			2.268	0.23736	0.10884
			2.272	0.18681	0.10616
			2.276	0.13406	0.11562
			2.28	0.14286	0.11737
			2.284	0.17143	0.09753
			2.288	0.18901	0.05539
			2.292	0.18461	0.03963
			2.296	0.18022	0.06572
			2.3	0.18461	0.09616
			2.304	0.18901	0.06147
			2.308	0.1978	0.03151
			2.312	0.2	0.02796
			2.316	0.19561	0.03552
			2.32	0.17362	0.02982
			2.324	0.10769	0.03091
			2.328	0.05934	0.04529
			2.332	0.09011	0.07071
			2.336	0.2	0.1021
			2.34	0.33407	0.13151
			2.344	0.36044	0.17733
			2.348	0.35604	0.17475
			2.352	0.38242	0.13556
			2.356	0.4022	0.10682
			2.36	0.3956	0.08477
			2.364	0.39341	0.07662
			2.368	0.37582	0.10422
			2.372	0.28571	0.15692
			2.376	0.18022	0.20587
			2.38	0.09011	0.23843
			2.384	0.05275	0.26063
			2.388	0.05714	0.27376
			2.392	0.09011	0.2805
			2.396	0.15165	0.28694
			2.4	0.20879	0.28904

## Sheet: Supplementary 4
							Actine
		Fig.4B				p1	p2	p3	p4	p5	p6	p7	p8	p9	p10
	#plane	mean	median			36.6561	38.7256	42.7875	31.4629	25.2014	30.6227	54.1057	38.7885	27.5092	15.2647
	1	33.56	31.83			24.1064	61.5406	19.0836	34.8896	9.3587	43.9344	27.5871	44.8148	42.3264	34.3445
	2	33.33	31.01			60.353	15.0089	30.2727	29.9076	28.6896	31.1861	24.0709	40.4975	38.5095	53.4185
	3	32.82	31.39			37.3984	49.0718	40.8845	38.5724	31.9433	33.5261	29.3614	35.1934	29.4873	42.2441
	4	33.15	31.69			31.0235	19.446	40.1722	37.7842	29.9044	36.9998	24.5235	38.7197	33.1283	28.3126
	5	32.02	30.37			52.7689	30.8498	35.302	41.763	36.2032	28.0399	20.7644	28.5334	39.8994	28.9336
	6	32.14	30.65			43.5601	49.8336	37.0047	25.7726	23.7477	39.5209	39.3449	31.6935	29.7162	49.2778
	7	32.14	30.68			31.1178	67.3641	36.1584	63.1886	35.6517	31.3832	27.315	30.7876	20.5051	25.2215
	8	33.31	31.8			37.2908	64.6854	46.0673	38.7063	19.6996	25.9834	41.837	38.5587	21.5306	23.5977
	9	33.73	32.06			40.7827	31.0472	48.3929	35.4782	42.8714	27.7107	21.5168	19.5586	24.7591	30.9169
	10	33.06	32.53			35.6214	15.1117	27.7901	64.61	30.3537	48.8139	32.2466	13.4907	33.5461	33.1352
						30.6298	37.7886	40.2045	33.2915	28.3193	25.2748	36.2931	35.9437	25.088	22.6838
						27.6604	14.0632	9.41694	26.8997	28.1205	29.8632	20.278	41.2462	34.5787	45.5986
						51.5881	74.1546	40.6405	39.0478	24.9718	34.6744	37.4622	28.2566	41.2137	31.1146
						27.7975	24.7248	32.2391	42.1128	20.9256	39.2086	31.3494	37.4121	22.3298	8.75731
						26.8229	14.2427	44.809	28.4509	31.484	35.5781	20.2739	23.6007	31.9564	15.8797
						26.8043	25.7628	44.9166	47.6699	24.3685	66.9332	30.1674	46.1094	41.9081	36.3593
						45.4404	63.7884	38.5289	36.531	49.5179	37.8875	26.5358	25.8961	34.5348	21.8647
						40.7721	87.3877	27.7546	22.6895	32.3372	46.6133	40.016	12.6583	39.1951	24.6787
						23.4922	17.7623	24.9987	22.9674	18.0136	28.5911	25.4924	40.8624	33.6367	25.0054
						39.6226	40.7121	44.9755	26.8069	27.1156	17.6526	18.2762	43.4594	35.0437	52.1709
						35.1468	8.7994	17.7363	34.7443	46.3405	27.1278	44.2558	27.0402	18.1299	36.3182
						27.6417	29.8217	32.8623	38.1364	32.3373	41.1496	34.2946	24.2214	33.5408	31.2735
						24.1412	33.7187	56.8104	35.2526	37.5282	22.7011	42.9772	16.237	28.6404	34.2834
						37.5023	39.8201	12.9058	16.6787	22.1132	29.6631	28.5685	33.7824	53.205	14.4014
						34.7235	21.0319	38.4143	36.9724	16.8952	39.4499	31.5561	51.3731	31.6014	44.2846
						23.3054	40.2045	25.3798	37.2155	35.2756	28.5246	53.1365	29.1896	35.5181	12.0092
						24.0678	38.2467	23.2425	46.6627	30.0395	34.7803	33.8158	27.5582	37.9634	23.7943
						27.4031	23.1556	41.0355	25.0022	35.4436	24.4671	23.5873	22.7895	33.1312	25.7798
						28.3193	18.7593	49.2651	33.3348	56.7142	30.5109	43.6156	37.3946	37.1096	24.1499
						31.2603	36.1594	48.5203	16.8118	31.6257	24.1119	25.612	15.0261	37.9769	58.6784
						37.9126	40.3175	32.0978	29.0645	29.8506	16.3765	32.2409	35.7481	17.8117	15.4211
						29.3312	20.4957	14.4998	29.4092	26.0293	32.5255	33.6216	46.7111	43.2913	34.3519
						21.3859	27.2653	24.5659	53.2723	31.4543	33.2113	23.0113	33.3587	38.3062	49.4112
						27.3567	74.6497	29.8693	22.2044	25.0038	23.1986	53.0596	49.6029	37.8982	18.5252
						28.6664	38.7703	34.9017	26.6784	23.5549	32.5546	28.52	28.9964	20.2908	37.2054
						21.1498	38.6785	31.7686	35.5522	29.529	31.4161	33.9161	35.0375	27.9527	28.0352
						31.2241	56.0505	30.6643	39.502	27.1916	26.8476	25.7541	14.7725	23.0096	13.0568
						20.8844	25.2252	29.6021	32.3519	31.5848	31.2061	27.7853	35.7981	23.5236	28.5935
						24.1119	51.0885	35.0053	29.9426	24.97	16.9801	38.614	19.5927	31.3839	61.4141
						21.3323	15.4307	29.1405	35.4417	26.3629	42.6437	15.9188	35.5591	42.8864	40.1162
						29.2694	43.2968	42.4331	26.4844	16.0471	18.4557	42.0737	34.862	27.1627	31.6904
						25.9651	10.0113	53.5085	30.7849	27.7596	31.6156	19.1213	22.7354	24.7084	11.902
						32.8792	22.0843	31.1173	20.1614	29.6261	39.2256	30.031	28.0526	52.7545	50.6605
						24.7438	7.66064	38.3498	19.6038	31.4837	28.2729	31.8997	24.3034	33.4938	28.5781
						49.0849	31.7074	35.4843	37.9444	30.4007	19.9682	42.0323	22.0617	34.0969	25.8487
						32.4155	40.8511	30.8985	30.2165	34.7122	22.4407	37.2505	28.6543	26.5917	42.9331
						28.0583	39.8533	19.1354	25.8917	28.754	36.1966	48.1112	20.5771	29.3844	40.0375
						48.3737	27.1938	34.3744	42.5245	56.1257	20.9036	22.963	33.2867	44.9581	30.8914
						19.6869	31.253	42.6814	38.4935	45.5573	23.7798	30.2345	36.4038	23.9888	44.6362
						34.2593	22.9477	33.2061	41.6475	37.1526	24.6539	24.6706	41.4165	41.7566	23.2009
						16.2793	30.6706	30.4193	33.7432	34.6243	38.5597	34.0317	34.9096	31.8299	18.2534
						31.2296	24.899	29.1995	38.7244	36.0808	29.6916	29.878	24.4903	29.5718	46.124
						20.8227	55.4344	39.3938	21.1516	30.3711	18.4502	27.2662	29.5787	28.5399	13.6256
						35.3216	17.0292	23.4506	22.5626	22.1278	37.7948	13.2335	32.4227	24.7648	8.67216
						27.3597	25.4852	25.3812	28.7979	31.0841	32.6404	22.8087	29.9262	12.7925	15.6041
						38.9863	30.9321	30.1768	21.485	25.9347	29.4921	7.80619	16.3757	52.9594	23.3906
						20.6616	84.9607	32.4026	33.3237	54.3651	26.7952	32.8065	39.5689	33.3046	21.4815
						24.5384	69.777	46.1947	42.8865	32.3632	26.7515	29.5586	31.8266	26.212	18.2601
						38.9814	19.9617	42.3784	28.6818	35.8183	30.0599	30.7432	53.589	23.2402	46.1402
						32.2303	14.6237	25.1151	39.2404	24.4776	25.7535	47.0933	31.4552	23.4216	69.5254
						34.0687	21.3616	31.1705	34.9461	38.9219	38.4856	36.5911	21.3206	33.2857	14.6274
						24.8096	80.0407	31.6411	37.8708	37.3482	50.5137	39.2896	34.8109	27.6464	44.533
						28.3081	21.0031	24.8926	34.1772	29.1688	20.4275	31.8316	39.1568	23.5824	55.5124
						39.9262	42.0846	20.3127	32.8042	31.8307	28.0306	31.6099	14.982	24.9794	21.4555
						27.8073	21.0222	49.797	33.2912	46.7807	30.6574	38.1861	45.4002	26.0035	27.28
						24.0107	48.899	41.431	36.5726	20.7798	41.5293	46.0429	25.6506	24.8938	20.5782
						36.2661	31.9529	43.0539	23.1975	25.9368	24.7431	34.3185	35.1899	14.3697	16.257
						22.2138	20.3301	39.3922	38.8554	16.3343	31.4156	22.9293	21.8595	44.5909	56.2676
						26.6296	28.8762	28.3955	24.3764	25.0259	35.1804	32.5884	39.0868	34.3958	47.8317
						19.6098	31.6358	41.721	25.4911	20.6257	22.4362	27.5408	44.8497	32.8586	49.0114
						23.012	26.8786	38.4205	29.9886	25.0499	34.6711	34.7821	42.4223	18.5415	39.142
						54.0125	18.6405	25.369	39.5211	18.0003	26.4522	48.8604	26.082	32.9972	44.5863
						21.9245	15.4271	17.5072	33.2669	17.8523	35.9137	28.3117	43.9578	24.705	20.3194
						33.3004	11.6047	21.269	32.7228	31.4055	23.7552	48.2632	31.0596	20.3197	37.4173
						26.3904	21.7376	25.1992	52.8362	21.9972	22.6968	21.0249	33.7219	36.0339	25.2822
						31.2176	49.0777	36.4405	34.5393	12.0934	24.0737	39.3204	29.3891	35.8462	20.6439
						24.4119	58.1035	48.0338	22.6518	28.5518	23.7602	35.9112	35.1762	39.0663	53.1798
						47.3266	50.2476	25.5833	37.8196	22.7735	31.6713	30.0719	33.6693	36.0004	13.5963
						31.7869	22.6212	44.1566	27.7615	41.8507	21.5707	26.1794	35.7177	31.3991	23.2254
						27.6913	13.827	22.3917	47.8278	39.1246	26.6808	14.8737	16.5496	23.2048	25.5693
						42.3476	12.8804	37.9706	11.1481	22.7574	23.6485	27.3349	35.2301	17.8337	15.5007
						34.6289	48.9461	33.8846	32.7764	30.8258	35.8383	26.0162	27.3912	40.0752	26.5196
						54.5157	36.967	21.4258	17.4726	21.001	18.394	39.2472	30.7799	48.2337	17.5722
						53.475	35.1744	46.8272	22.6137	17.2954	18.229	34.1873	24.5015	34.2815	49.02
						31.5663	32.1785	18.519	31.5163	21.7041	31.6703	24.4167	39.457	22.5091	11.0867
						45.1295	6.84396	44.0291	23.5544	36.0523	30.0352	29.6016	33.4339	39.1195	28.3201
						34.9881	15.4639	31.2855	39.4444	27.8697	39.9126	17.6094	23.8332	21.7286	43.9394
						25.6511	34.5022	43.2239	30.6824	22.4375	27.91	32.6382	25.494	43.2998	16.5084
						31.9397	8.83002	24.5498	31.5048	23.638	45.744	23.4688	30.1729	25.23	27.0143
						29.694	20.9676	36.1305	23.9261	28.5428	29.669	30.9474	35.9519	37.4224	30.2574
						38.7231	13.0261	41.4794	25.8827	32.1726	34.9323	42.0371	60.0582	37.6184	38.1194
						36.9018	38.4987	41.0712	24.5026	59.3033	31.3815	30.0576	26.3643	30.8084	32.1493
						34.4069	20.9836	30.7604	32.3218	29.5367	19.4533	22.7834	56.0866	47.3752	53.3355
						29.597	76.4671	32.4476	28.5429	27.8091	48.15	30.0787	21.589	34.1678	22.5506
						28.4395	13.8154	46.645	30.7891	31.4395	31.0606	20.5355	36.6908	38.8674	42.4619
						36.1091	56.422	32.717	28.3413	63.5688	21.8454	51.9289	25.9955	40.2265	39.933
						32.893	26.8633	25.214	38.0186	9.88326	37.1299	26.8662	63.3404	37.0651	37.5438
						31.21	13.5468	32.5164	43.8653	23.5133	28.1721	46.8827	28.6822	21.2931	19.8808
						25.6872	42.3866	54.1016	39.2516	26.6595	37.3266	35.5509	44.3445	24.9386	19.8293
						36.7033	29.6313	33.2402	15.5391	33.8388	43.1933	8.78783	37.571	20.2273	32.3418
						31.0201	25.437	43.6168	50.6127	19.4892	23.408	21.9247	33.7991	30.689	54.4029
						30.3174	15.3418	28.0326	23.9664	42.6363	32.2213	22.3889	36.5425	40.2851	9.24665
						38.7574	12.7851	21.2826	19.7498	36.2163	20.7707	29.0707	45.3123	46.7309	31.0115
						41.011	52.0641	37.7478	26.1315	28.1982	15.5334	28.3158	28.8371	20.1278	52.5691
						26.0445	20.7703	46.1745	28.8227	48.897	34.9792	31.1511	26.4259	32.1419	76.8709
						33.3154	33.2568	37.9412	35.8304	30.9149	21.8259	43.748	39.4641	43.3596	77.9985
						22.1208	66.3663	37.8089	20.0003	21.7228	29.6227	18.4358	37.2558	27.0708	38.1706
						30.9324	15.0249	38.9794	53.5976	32.8145	46.1489	17.1758	33.6916	21.0841	41.7158
						29.4174	33.6478	51.1379	42.0214	25.6355	34.9997	34.6815	47.2306	45.7984	31.974
						31.5636	40.4761	39.358	9.66304	22.5752	39.9712	35.8225	32.372	29.5712	17.1099
						35.5045	36.2508	34.1117	32.0129	29.7623	26.4571	33.0678	28.3832	28.3057	20.1678
						38.0957	32.9924	25.2826	33.191	26.9527	49.989	52.0921	27.6911	27.5161	37.2476
						27.7693	35.5323	15.5165	22.3246	47.9155	31.6495	26.4393	20.5652	20.3335	55.9657
						32.4693	37.2198	32.5245	33.0935	30.7799	28.4284	30.4825	61.7388	43.4192	15.3257
						36.5527	32.3688	32.2796	33.2418	30.0138	36.2826	31.8108	23.2684	24.372	16.7633
						48.714	38.8495	24.0426	38.6863	11.3149	34.3415	42.3963	24.602	30.8652	48.9364
						32.8422	97.7446	29.4783	31.4101	25.916	39.9651	39.5449	37.0312	28.4543	33.5353
						18.251	33.9182	30.7553	21.242	21.9237	38.5416	25.6873	27.3216	24.9358	39.3889
						34.1087	40.6664	16.9846	35.6081	30.5087	31.6773	39.9621	37.6249	20.2388	25.5897
						32.6952	30.5093	25.8917	31.4921	23.8934	49.6037	28.6825	35.9266	31.0424	23.3835
						32.1142	17.7729	31.3122	32.8656	22.1796	28.5071	32.2757	28.4313	39.687	24.0387
						31.2217	69.0143	9.39314	31.5732	27.8424	27.3443	33.1916	45.3227	40.5528	36.4908
						18.5719	49.6191	48.7045	23.1656	29.2347	37.1907	36.1861	29.4232	26.5549	16.3337
						22.5775	29.6774	47.4551	24.2009	31.5727	38.0724	32.9538	36.6659	62.7229	26.2699
						54.0959	27.9597	31.2187	26.0304	17.6241	41.9896	31.9635	34.972	21.4237	12.6294
						28.219	61.1467	24.404	33.5148	31.4526	41.3161	31.9202	41.3362	51.1466	27.1581
						37.4779	40.2198	30.7257	50.3455	31.6542	36.8714	36.1427	30.8511	26.4625	55.2753
						51.9886	49.4483	44.6511	42.9685	30.5383	34.4487	37.9881	41.9304	44.5819	14.0922
						28.393	24.2841	29.9696	39.6369	27.9106	42.3046	22.2746	27.6138	24.3924	27.4223
						36.9594	143.364	26.5923	22.9969	27.3378	55.994	31.3647	40.0396	39.5726	33.743
						34.4972	40.7154	22.8764	29.5045	26.5082	33.5955	37.9913	28.1828	18.9174	26.0213
						20.9175	20.0725	30.7482	14.7238	25.8547	25.4727	27.5827	23.4172	21.5393	30.4585
						29.7571	46.8346	30.2611	34.8785	30.1857	29.6829	27.4954	31.1145	10.8973	40.7743
						13.7999	25.5769	15.6397	24.9622	34.012	28.9304	35.521	25.4074	52.486	27.5132
						33.7089	30.3699	19.173	36.4948	26.982	35.4567	30.2729	25.7505	49.9511	40.058
						15.8366	50.2732	31.8799	40.669	33.4791	22.4282	28.5754	33.7243	28.3638	54.5176
						19.0343	17.9906	34.3085	34.0534	39.561	31.0685	35.2734	37.2117	28.6896	88.6478
						40.5694	50.4279	24.7333	35.954	36.5565	34.3714	32.7228	34.7005	30.4936	29.0678
						54.4012	27.0239	46.1374	61.5931	38.8684	34.4745	11.6417	32.4487	28.5652	38.3073
						34.0871	40.8662	35.7897	40.3383	25.3349	28.3525	34.6746	38.0246	32.8651	11.5621
						29.3155	18.5211	34.6272	27.0115	29.236	30.561	31.5812	27.9948	38.1319	44.0685
						26.117	15.3355	15.4445	27.0741	23.134	40.518	22.1198	40.468	41.1912	19.9863
						39.5155	31.3738	41.1569	67.6932	42.1882	25.3281	23.2251	38.1905	33.8639	48.2201
						33.3965	30.9049	33.2192	15.049	28.2117	45.3709	33.0687	42.9933	35.2655	22.34
						27.7514	16.2431	31.4169	36.5146	23.1739	32.0611	32.7733	33.7163	18.191	26.8067
						31.6788	37.1677	17.5751	21.8812	28.8434	23.1736	26.3438	40.9701	35.9953	17.5215
						29.2253	35.6631	36.8345	49.7529	18.581	31.2988	41.6921	39.7686	34.5827	48.2282
						25.4683	70.8834	17.8376	20.7014	26.8429	31.6789	36.504	33.531	27.2983	13.3948
						27.7012	39.3836	34.3079	42.923	26.2592	20.4904	8.33844	30.8945	33.6165	32.6388
						37.4308	33.0145	20.4087	26.4062	30.5463	33.8235	42.648	38.7659	25.3958	30.2803
						29.6601	36.5793	22.8913	30.2324	18.2631	42.7792	24.3323	48.9774	32.5836	76.9618
						22.3605	48.0692	17.9182	31.2182	36.2197	34.5487	35.7521	28.3176	34.847	31.0379
						24.9514	8.83558	28.3606	29.0308	21.309	38.4308	31.0943	46.4014	44.2543	22.2441
						14.8602	28.2259	14.9177	18.0842	19.0461	18.2959	35.4358	46.7017	15.5457	39.5437
						40.7526	65.7165	41.8081	26.0944	30.6853	43.5379	39.8101	34.2802	28.5514	13.5118
						30.0862	20.208	18.7368	34.4553	34.5203	24.5615	33.9328	39.1309	30.2072	52.1472
						40.2929	6.94118	34.7171	38.0911	35.1188	26.8646	42.5902	36.1214	37.0667	40.3375
						29.7338	43.317	22.7771	26.603	39.4782	47.5113	22.1425	14.8009	33.5241	20.4519
						36.477	44.8109	27.2409	37.134	37.4314	31.4437	29.6469	33.5679	39.5569	38.3228
						36.5898	36.3368	35.2445	31.5905	14.4761	37.8801	41.8152	42.5744	50.1974	27.7708
						37.0404	19.68	32.6162	30.6836	31.4686	39.1858	25.0826	40.3315	36.7664	41.8167
						37.1481	55.2242	20.2244	27.6662	23.2405	40.3932	24.4232	32.1445	39.507	45.9594
						36.9886	55.407	24.5949	44.7884	33.5708	25.6322	36.2582	31.724	40.9687	12.5503
						39.6803	51.0355	30.3437	40.7668	28.6199	22.0272	25.2201	33.7523	57.3763	16.6374
						32.4609	27.5478	33.7099	30.4068	47.4172	44.7296	23.8766	40.5649	28.2381	23.6109
						26.8941	13.4168	22.9096	35.6735	27.1641	32.297	32.4439	40.6739	50.9211	39.6909
						34.19	23.6931	23.1017	28.4606	42.8816	44.2642	22.4435	17.0216	24.6368	39.4163
						31.1973	47.4784	30.4484	44.4794	10.7695	19.7252	32.9888	35.6275	32.2504	34.3251
						40.6106	26.2493	32.7955	46.4238	27.8534	31.1103	33.131	18.5581	45.402	30.0608
						32.1	42.4432	37.1782	29.0612	26.2459	31.62	20.4763	21.5106	33.2086	45.1111
						39.1554	44.1882	22.8764	35.469	16.8908	37.8858	33.159	36.299	34.414	20.1859
						35.5622	18.1916	25.0944	31.2984	25.3734	13.1422	43.4325	26.5423	38.5993	29.6663
						21.6748	19.2191	34.8269	23.1946	31.028	24.5157	33.1862	35.6963	27.2298	34.0085
						32.0855	39.3585	35.9807	8.53445	47.5596	41.5072	26.9197	36.4094	29.697	28.1392
						32.7085	22.3911	21.2841	28.1569	24.9757	44.9771	31.4011	30.3452	38.5571	11.0818
						31.1622	16.719	28.7662	34.6403	37.6387	27.115	16.7674	28.4921	56.0988	62.4653
						32.5021	52.555	37.1487	35.388	38.8019	31.6227	26.1189	40.0401	28.8246	26.3407
						24.5129	36.6099	32.2309	56.1549	23.4652	20.8435	22.8386	47.8832	20.8445	33.4186
						30.6711	18.3913	31.3477	43.0809	28.2428	33.4949	20.3188	41.6473	20.5329	14.4317
						53.1899	23.1146	20.186	27.2433	32.4768	24.191	31.0575	16.0221	29.232	30.5341
						25.5005	48.8316	22.4369	33.4011	39.0714	43.9949	32.2457	26.3038	52.8033	21.4604
						26.3105	23.2807	36.0531	21.9981	26.3465	25.4132	19.8693	31.7418	39.9366	48.8866
						32.1951	26.9257	21.4796	23.8793	27.7426	38.2067	29.5765	24.9571	36.5053	28.5873
						27.0514	26.9129	24.5328	30.3442	34.9365	31.0724	25.4544	39.3018	30.3067	35.2443
						46.0531	70.1849	20.7848	24.1854	17.6713	26.1464	24.8047	29.2203	45.0512	39.5608
						43.9322	36.9237	26.1957	37.6384	27.1328	26.4844	29.6496	32.1419	29.0629	16.4495
						21.8589	24.4588	26.8351	25.3933	31.7176	13.8075	39.9978	32.3015	35.4366	63.5937
						40.7436	51.8457	30.0995	29.1284	28.5362	25.5166	30.9318	42.0757	22.3582	48.1448
						41.8342	35.7997	40.4082	40.0499	31.8019	19.7799	42.0158	25.1463	19.5335	22.495
						40.3953	31.9823	22.5385	30.6668	30.995	46.1625	23.5863	22.8106	19.715	19.8972
						25.5666	45.2332	48.7897	28.5365	45.5851	31.1895	34.3167	23.3161	26.2597	21.7787
						47.1939	34.5412	25.0599	51.7015	27.7711	30.1646	29.3812	45.075	22.0565	30.9385
						24.5418	26.9353	22.4789	26.5772	24.1762	28.9187	36.09	45.8971	38.9512	22.652
						30.5006	38.8136	26.0409	38.48	26.438	48.6986	21.4807	28.599	39.3435	36.4233
						38.1836	24.0585	28.5366	19.6004	33.9591	38.1048	36.7724	32.5164	32.184	31.7694
						25.6104	43.5793	27.4292	33.455	28.7176	20.8321	39.5456	30.6888	33.2155	37.5802
						51.2217	70.5194	26.2376	22.5189	46.0798	32.0912	23.201	44.993	23.2994	26.8162
						37.8901	27.9664	43.0036	43.4674	42.3911	23.7546	34.3598	40.1519	27.8342	44.1664
						27.1027	65.5382	38.2185	64.6307	23.0793	30.5978	32.7003	36.7087	27.8566	15.6409
						39.401	38.9566	37.9758	26.5472	31.1783	20.1664	18.6843	34.7105	45.056	13.1716
						25.8802	25.0367	28.8796	39.4023	31.4732	22.9279	34.56	40.5267	39.5522	12.7993
						27.1633	32.7441	40.4187	40.4618	30.5944	45.6998	27.853	23.2495	54.7144	12.4836
						43.9517	86.9726	51.0061	35.7063	18.5113	36.0613	17.8674	44.6644	31.0994	70.3478
						25.2294	35.428	18.4338	7.36133	32.6244	38.1045	43.6952	34.6181	35.9731	29.9679
						23.1604	18.6821	46.5063	33.8865	27.4437	36.6564	22.1792	33.9907	30.4593	33.4501
						21.5395	82.0612	35.1645	33.5556	25.9454	28.3312	43.2381	29.7042	34.4974	26.962
						35.0362	49.2004	33.5552	28.9908	21.9899	45.5009	24.1354	55.0587	51.1362	40.0198
						34.8194	34.7049	33.8417	44.5263	24.1117	53.7452	25.7169	63.4446	35.075	30.5702
						36.7897	21.8052	38.4512	55.0516	34.3677	19.6046	28.5077	38.791	43.8481	16.8884
						23.0907	22.2749	17.208	38.5799	33.4923	32.4078	14.4474	10.7773	23.522	46.3212
						29.744	64.4683	45.753	29.611	32.5894	45.6323	30.2837	27.3574	44.0274	56.4111
						21.7988	31.7619	32.559	31.942	37.7104	28.6857	29.4364	40.8711	38.371	49.8325
						28.7769	22.4985	6.99546	39.3536	26.4658	23.4224	37.4479	37.5371	19.1548	22.5274
						20.3136	46.1203	44.4855	29.946	35.6719	40.1329	25.7158	31.8262	37.6988	50.2809
						32.9657	20.7309	32.2199	35.9478	38.5599	49.8422	30.3824	29.9348	19.5458	29.6597
						28.2011	37.6893	13.3482	21.0848	24.4848	8.00047	21.8253	22.2881	35.9125	34.6573
						32.7886	32.4608	29.4068	32.2779	35.9515	21.8076	51.0938	28.4837	25.8916	21.3602
						31.2433	83.6517	26.9623	42.4512	25.1308	26.8865	43.8852	36.3372	39.4962	11.5542
						31.6216	84.2696	21.8196	19.0451	34.6244	37.8525	33.1692	25.2585	47.0039	38.7797
						47.9394	37.7707	28.1614	24.399	25.5348	35.3024	35.5405	46.5441	27.2932	18.5337
						39.1657	26.8598	28.6687	38.5686	52.272	31.6883	24.1398	32.016	40.1488	21.4481
						36.6581	43.5904	23.8124	31.1722	31.0686	27.5679	28.5915	41.0537	17.8752	21.3262
						32.4299	70.4258	39.6866	23.1567	20.6974	42.3194	20.958	23.7158	22.2392	33.7043
						41.8193	35.045	24.1456	24.192	20.6525	18.0956	34.2439	15.5524	27.1854	14.6279
						33.6098	65.4091	59.4792	27.3923	30.7318	20.489	26.5935	30.5082	20.1174	18.3361
						35.7581	20.6	34.1203	32.1779	20.4224	30.2282	41.1114	37.6787	14.7707	31.935
						30.4114	34.9588	30.5337	39.0328	36.6507	30.3388	39.1928	35.2169	20.3408	16.3743
						37.5714	16.5265	35.0095	23.281	29.382	32.4007	28.7799	36.8484	14.8856	24.7748
						44.5063	25.3257	27.0274	29.9766	22.2809	20.4296	25.7717	31.7035	29.7474	52.327
						23.2647	16.8387	42.3366	34.4542	35.458	33.308	38.8128	35.8551	15.1402	49.6349
						35.7223	43.679	35.7244	24.2901	9.53007	52.5555	39.016	34.0639	14.7673	18.9639
						41.8915	36.6153	55.3439	35.2459	30.9557	24.0945	27.3448	36.9502	43.3114	46.5342
						19.3927	35.3668	21.2266	35.6729	32.6763	27.5876	30.661	56.6643	24.9648	47.8682
						26.3984	46.9113	35.9495	26.6288	7.49776	39.2551	41.3489	35.6213	19.0585	23.3451
						66.2417	46.7139	20.1017	41.6507	38.6826	19.9723	30.805	35.9569	39.1219	31.3243
						29.7109	59.1838	56.049	28.5772	22.6895	35.3258	31.4159	33.4779	36.4035	21.2735
						29.9367	20.9988	26.5324	30.351	42.6763	36.9451	28.0084	37.8243	13.5906	49.1242
						38.9584	35.4993	32.6512	30.5739	29.2367	32.8614	20.7434	15.0622	29.0441	25.4934
						39.4614	26.5327	24.7329	31.5106	33.5392	26.2685	28.6585	42.7567	18.0028	46.2714
						23.8983	60.4792	38.0591	26.4886	27.0381	27.6896	23.0814	56.4348	23.6857	43.1319
						25.7098	56.2936	24.105	38.9348	50.9786	50.6695	26.9386	35.7099	15.5362	55.9115
						28.3546	21.1411	23.2797	25.8285	21.6746	40.4063	37.0592	39.4554	37.6191	55.9259
						44.533	16.7475	37.1875	49.3706	38.9706	39.9182	27.5539	37.8548	20.9853	40.7843
						45.3632	19.9664	24.8444	25.8923	20.8937	27.4125	32.6739	35.2596	25.5363	22.2102
						24.0627	36.9459	16.634	20.9158	38.7928	31.6513	24.9397	25.6631	15.1434	12.9422
						34.567	27.6465	37.1678	27.3431	23.551	19.4302	22.2177	47.3031	29.3187	15.0298
						34.0511	24.4023	13.1363	33.6354	30.3797	43.8622	24.1996	44.0171	28.5427	26.619
						49.8386	40.5414	18.3934	30.5882	27.0804	36.6864	40.539	32.195	21.9893	23.1447
						36.513	34.6673	35.3004	36.478	26.801	31.2572	25.568	35.3029	27.5564	30.5443
						44.5941	36.6335	25.7882	34.3059	35.164	13.3136	24.2239	23.5817	40.8902	23.0094
						34.5609	40.2986	12.8514	44.2129	23.2956	10.7044	20.1357	45.0354	15.7428	32.5087
						33.027	30.0828	29.3917	27.4765	16.7573	31.0558	41.8004	40.9252	26.9538	31.1497
						42.6038	37.8291	18.0493	19.906	27.3958	21.2617	31.8888	44.1364	17.2634	17.0384
						28.6631	26.6638	12.6261	30.4505	25.6981	33.4108	42.6409	21.3199	41.8225	41.066
						24.2984	28.1467	15.1767	26.4036	20.0677	39.7326	38.2375	46.2138	26.0105	26.6047
						34.2068	79.5527	60.6894	27.3448	39.5556	32.3069	29.917	38.8541	29.6266	26.8084
						38.05	46.4669	39.624	26.7329	23.3765	15.9818	29.454	30.1938	26.0753	28.2978
						61.0947	64.9462	36.1815	33.6041	30.0873	29.6048	30.061	28.7209	23.5583	23.5129
						37.6714	43.1902	15.2829	17.5266	21.1879	24.9111	24.3448	33.8245	38.2314	25.8089
						33.3577	37.8752	52.1134	42.7084	28.912	31.8804	21.0892	46.433	28.548	30.1242
						41.8094	5.34062	32.5767	30.6357	30.9907	18.8973	23.6536	24.5927	25.63	52.0027
						35.6474	34.5164	18.8935	47.8368	23.446	21.6918	20.1199	25.0229	15.8371	28.6777
						35.4188	25.6891	11.501	19.3584	26.8334	29.1796	16.7528	26.6063	46.7405	32.8318
						18.5456	34.759	26.7691	41.2727	67.2126	21.4652	17.8086	20.7645	81.3771	17.0104
						38.996	38.2104	10.7042	39.5656	33.9561	20.9255	37.3034	23.17	10.345	53.0802
						33.16	53.3593	33.8127	34.2717	29.5878	33.0899	20.1749	45.5706	30.7439	24.8675
						22.6377	64.7573	46.6788	31.6872	31.7533	14.5167	34.6979	22.8621	44.3476	41.1909
						31.2205	25.5171	24.4663	35.384	13.2947	32.8434	14.8283	26.855	37.7619	9.81153
						41.9757	22.2396	12.6664	57.7639	30.8247	43.4832	32.1722	28.8066	45.2087	24.4887
						32.6741	27.5941	23.8738	46.8942	31.8107	35.8964	27.0325	42.6379	40.2518	29.7624
						29.1899	9.67173	20.1423	57.7893	21.0248	26.2722	14.1769	58.3722	28.5901	13.7942
						38.5445	36.8055	36.5168	32.0689	26.5834	29.9501	13.5852	38.0058	32.0029	20.6802
						24.4837	39.3394	22.976	26.2709	30.2542	24.2988	18.7449	39.0427	44.7376	20.3574
						27.1972	28.9231	22.8793	55.0395	26.8354	8.79353	34.1621	14.597	20.6692	18.357
						28.6474	20.9584	44.8125	40.1173	40.5091	33.0733	24.3844	23.2792	27.7439	25.7964
						26.0104	25.8769	34.7355	26.2412	28.1077	28.9893	41.3991	39.3923	54.8946	20.6324
						24.4718	24.5819	36.6884	37.0912	34.993	33.8036	31.2216	60.2111	57.2483	11.3136
						64.7929	9.58852	47.2841	34.0428	31.3216	28.4648	29.9547	30.6551	26.3783	45.8232
						49.4593	33.836	44.1877	32.7469	19.2046	34.848	29.6819	51.8181	27.1225	41.9076
						31.1462	7.87097	43.4346	34.0626	21.4123	31.426	40.7236	27.6454	35.9441	18.426
						17.2756	40.312	33.559	40.5585	22.5585	37.5845	42.0902	22.0739	33.1066	27.5766
						39.4255	9.50935	63.5914	30.0375	40.799	31.6464	20.147	17.6494	33.7926	10.4177
						37.5686	8.95971	54.1903	37.4021	31.3014	28.0458	22.6076	24.6629	33.3886	20.8674
						39.3055	40.6234	37.9306	20.9006	36.2988	21.6451	28.017	26.1328	37.8667	24.5353
						28.5424	61.1708	35.4665	26.5243	48.567	18.5364	30.7089	26.5601	26.9268	42.0764
						26.2365	31.7545	71.3167	37.1712	19.9062	25.8211	32.2253	42.1072	26.4951	39.6194
						38.0058	35.1689	33.6134	47.5935	21.9879	20.7632	37.117	44.0035	26.0862	30.6917
						36.1846	46.7252	22.7628	42.5355	22.4357	18.4906	21.4148	35.0145	17.3944	40.786
						38.4664	5.63604	53.9443	23.2059	43.3878	33.8019	48.5721	15.8034	39.8928	26.6322
						24.4624	34.8802	26.1339	40.154	30.8073	32.8328	28.0858	36.3863	31.6589	21.5864
						20.6708	76.6648	40.0924	43.0486	24.1014	30.4505	44.0407	35.1824	31.0851	34.222
						30.4702	28.4617	34.3328	44.9438	23.4841	24.9915	40.6007	28.0118	30.2401	39.7854
						39.5085	37.7506	16.3382	22.1112	34.4988	14.2889	21.3116	40.79	33.7061	55.7502
						37.7259	42.0968	27.8163	34.4408	42.1853	25.3261	28.2121	29.3452	22.6595	22.9921
						26.5606	16.5632	24.881	57.0177	25.4628	26.2198	32.7074	43.5997	28.5199	28.6875
						39.7853	21.8544	30.0425	31.4499	35.2773	27.8575	21.3127	27.6269	33.9727	30.8567
						33.9935	25.3135	47.7794	23.8717	36.3248	41.4866	37.7634	32.2386	18.6684	47.2955
						25.3049	58.2468	26.0069	30.1677	53.9447	15.4988	17.1483	29.6691	30.6199	24.9226
						25.0674	37.8958	25.9113	30.9459	24.0841	33.5004	33.1341	27.9071	37.2242	41.3067
						29.1476	39.8625	42.0696	30.0892	24.9334	39.0547	29.9517	53.5038	41.7184	35.8221
						21.0146	44.0073	21.5959	33.6619	37.9979	14.701	28.7217	74.182	27.719	22.7122
						47.4461	74.3237	31.924	38.7972	23.4759	14.2772	32.8582	16.5157	22.645	28.5529
						33.1742	54.1554	56.8727	32.2427	25.8714	30.0655	20.491	21.3673	30.7362	60.7878
						27.8848	24.0298	37.3263	36.9608	34.4055	29.8698	27.2613	28.0448	21.4654	44.6127
						50.9416	35.9468	26.9144	27.0165	19.4603	27.3433	22.6116	24.9112	44.9697	30.6875
						21.0982	52.001	22.6865	23.7746	26.9814	24.6111	35.6001	23.9611	39.995	33.3079
						26.7683	28.7193	35.3519	32.5625	27.0472	24.1232	33.2882	24.6625	33.1049	22.38
						27.352	30.9047	26.0559	36.5372	32.378	30.0704	39.259	43.0679	33.6473	29.012
						46.6179	44.8836	18.8889	30.0744	23.8502	35.2507	34.7233	33.5224	37.5186	31.8805
						16.7456	18.7528	9.22918	38.266	33.5004	33.752	16.9957	24.5358	25.7316	33.245
						20.9013	24.4467	42.8463	43.1214	27.9849	11.1832	24.3322	35.2292	30.7197	34.7505
						37.1289	26.8399	37.6285	19.6213	31.5737	21.4286	26.4806	20.7285	37.8951	36.203
						25.6884	36.7499	32.2374	53.7131	30.4541	46.3112	49.7706	35.2599	33.3342	37.0326
						31.0905	43.5078	18.5145	8.99271	29.8559	34.1469	44.021	36.0491	20.8485	21.8894
						44.5095	29.4631	20.2496	21.1753	25.9775	22.4133	42.2917	59.244	42.7659	41.0598
						16.6493	28.4333	43.8875	37.0353	29.2302	26.7903	24.0067	59.184	36.6183	20.9248
						26.7338	45.4001	24.5675	36.7647	34.2942	28.0113	26.3872	24.1624	20.5621	24.4967
						21.7815	14.5785	36.7343	21.9947	45.671	42.2961	23.3046	11.4066	25.4901	42.9762
						17.606	16.5087	31.3946	31.3233	58.8228	18.3945	42.9179	15.089	39.0231	11.5642
						39.02	34.3034	43.9434	47.5563	7.92319	32.3195	38.8615	41.959	19.0008	13.7611
						31.9574	19.5475	32.7898	26.8825	36.5437	28.3371	29.0238	23.5567	22.2814	20.2249
						28.8806	22.6605	37.361	21.2416	6.95796	22.9346	38.1262	33.4418	24.5559	35.7285
						34.5086	33.8935	24.1395	33.566	27.0913	21.4763	31.1174	30.9772	28.6294	59.3164
						27.8344	29.8298	35.0171	29.0105	39.5923	29.1754	21.9304	30.6499	38.689	21.9126
						29.4357	23.6184	23.0116	24.0041	38.887	41.5786	40.5616	26.3555	37.0109	53.1305
						40.6316	23.8909	38.7163	37.8997	41.9203	44.9697	28.8802	21.6847	52.3331	28.0944
						30.915	37.3873	36.9587	32.7742	37.0042	39.6489	25.3711	38.584	31.3886	11.949
						23.9731	14.0601	18.0297	45.3942	34.7447	28.1698	23.7497	28.9003	32.074	14.4232
						29.7374	34.0234	29.2304	43.9843	47.9224	35.7846	28.2791	52.2614	35.8436	20.0464
						28.6333	17.4664	27.1722	28.6313	53.3829	55.6074	24.1205	39.119	43.6611	28.6599
						36.4381	28.0317	17.7026	33.2592	24.6415	26.4503	35.1712	17.2396	36.7427	73.2803
						34.9305	24.7273	33.4154	28.7513	49.8467	21.812	31.497	27.4984	34.55	30.0713
						37.9332	32.3679	31.8963	60.9097	50.0812	22.9667	20.1229	26.1386	21.855	47.6477
						28.6034	46.0362	30.4267	32.3139	27.2541	16.4695	45.45	42.2284	39.8388	46.4154
						31.5053	36.2413	36.1499	24.8586	29.2956	40.4129	21.9063	26.7656	67.0284	118.461
						23.7722	25.4636	34.1587	41.8835	37.933	20.832	36.4572	31.7196	32.9258	33.2278
						31.8681	24.9188	49.9971	60.0407	54.2474	32.9977	29.6757	31.6918	43.7157	32.2534
						35.8784	28.8681	18.5502	25.4139	19.1696	17.9555	29.0606	46.8142	33.2297	40.6764
						36.1514	22.4182	45.0278	33.6758	31.2705	31.1663	27.0214	40.3766	47.8744	50.8024
						38.8419	43.9834	37.0798	30.8525	31.1241	20.7803	48.0331	33.1156	47.7961	24.7513
						46.2488	10.5284	16.0532	58.3949	22.5128	19.4973	33.5274	31.5119	53.0713	19.0653
						40.4002	20.8575	32.2721	39.752	29.5185	34.7779	29.8862	26.7671	44.3056	65.4814
						36.7153	58.6825	34.0445	19.7299	40.2946	24.9229	24.3874	39.6834	53.2997	19.1089
						28.0267	15.2123	16.4354	31.7226	25.4744	51.8325	30.4682	43.1543	25.79	28.5096
						35.1292	40.2915	33.192	29.6977	61.2621	38.6136	40.6054	33.8971	32.5693	51.1356
						39.5409	21.344	32.5861	21.1326	32.4796	20.8974	32.2405	47.5447	38.9349	14.8407
						41.848	25.5201	26.6717	39.4404	34.0269	32.8762	25.9172	33.3848	42.2939	50.7674
						35.3806	66.5806	29.2868	8.72651	25.6215	25.7181	25.2149	20.3542	45.6207	53.9263
						35.7419	21.2119	60.8854	20.519	38.9595	34.9801	28.9235	22.2533	40.7753	33.94
						36.8001	18.6472	22.3914	26.7951	36.9625	23.804	26.0911	38.8379	39.766	27.524
						57.2596	56.1698	41.6257	37.2629	38.4596	29.3632	22.1104	30.4345	42.5185	34.6799
						32.7925	28.8453	24.1065	25.9113	55.9567	36.9727	30.1789	40.8116	23.0162	60.1453
						26.2874	26.4704	36.2848	37.6028	31.5557	37.6897	25.7735	44.3868	30.2205	19.2235
						39.5527	17.1039	25.3095	18.5466	25.7537	23.055	33.8848	31.752	22.1874	27.0751
						22.4208	59.4944	46.4785	32.4294	27.7552	31.3526	23.1159	21.0029	28.4654	26.9613
						28.5096	35.1269	32.3014	30.5626	32.3327	32.9567	26.6352	40.5961	49.356	41.5871
						28.4543	19.8273	20.9742	15.1026	31.4972	26.6215	25.4513	20.4485	38.669	14.9792
						28.5337	40.1259	36.2303	32.3381	23.2315	31.5415	53.0001	31.9901	17.3533	16.7981
						18.8278	21.3234	44.6007	27.5269	36.8207	32.2362	27.6717	32.5965	29.9546	59.5649
						29.1542	54.3846	6.64219	24.2211	18.651	30.1751	33.1322	23.5609	27.9783	63.663
						22.3651	19.6489	29.2948	27.7445	17.3032	23.0048	42.7203	37.5683	44.7723	13.4146
						22.4749	42.503	24.7563	26.4007	33.2326	29.6976	36.1453	25.8712	45.4561	17.5348
						39.2337	36.9387	37.0471	33.2621	24.5092	32.1322	43.3632	35.0668	24.2594	30.9739
						26.6289	38.0702	25.5922	27.1839	30.8662	24.7824	37.9547	40.271	23.3252	36.3908
						38.4679	34.7495	25.8358	39.6479	30.9733	39.0936	37.6605	21.4894	43.2097	37.684
						18.1773	52.407	32.7107	31.4662	32.8206	25.4643	26.8982	32.666	43.3262	30.3718
						16.0682	24.8032	55.4271	30.6958	20.9608	23.084	39.7057	24.8945	34.2087	30.8393
						30.8829	51.7721	28.7427	37.7028	34.5897	28.4693	30.9452	34.9668	43.672	22.4509
						20.8729	11.1731	33.2039	27.3315	33.3421	34.2228	28.9447	24.7601	32.5955	18.8061
						22.2253	23.759	28.556	37.1222	30.0101	27.2734	35.6729	31.4471	22.2669	54.6295
						22.8591	39.3706	24.8325	23.6993	39.535	23.7868	32.0532	28.7656	44.8406	37.7638
						42.5806	43.1329	28.8296	37.5688	25.8177	37.0518	31.9823	31.0447	31.7604	31.2992
						26.4213	23.7173	22.9507	46.8093	24.1766	25.5708	33.9892	25.2925	19.6541	13.8544
						23.4977	44.9125	32.0982	39.3416	25.7465	30.6223	23.4388	52.1508	26.9772	117.505
						31.0197	60.393	27.1966	9.12848	37.4605	26.9389	26.4029	33.9907	28.4908	30.4601
						33.5687	34.1623	15.3337	19.1925	26.7034	32.052	10.0162	44.3816	38.0387	37.884
						24.7813	38.7623	24.5252	43.5	33.7225	22.5769	31.7513	33.8257	21.33	21.9253
						24.2564	32.6133	24.8611	40.1896	19.5286	30.5927	31.1126	22.7442	15.8034	15.3401
						40.5847	35.6018	33.5775	44.5813	30.8314	28.0437	26.8837	35.0406	18.069	24.8071
						24.9919	14.0736	37.5495	36.1641	25.5394	32.2295	34.0424	33.6528	34.4277	23.8327
						34.5505	23.151	10.2461	34.7579	38.4995	31.3715	42.8513	31.7909	27.774	28.3673
						24.5401	20.9797	24.5538	54.0479	36.792	49.2116	52.4122	34.3114	35.0028	30.2311
						64.6103	25.5628	23.6635	27.9526	23.8524	46.0885	22.0123	32.5103	52.2351	41.0973
						35.7023	51.8207	11.6696	32.2791	23.0496	28.3417	28.3647	35.4625	18.4805	24.1845
						32.0197	43.7438	38.29	33.2654	25.0722	28.344	33.1683	25.3801	40.9611	65.4563
						29.9151	16.848	40.5365	35.1352	25.3432	24.7668	50.893	20.788	19.0651	19.966
						23.1505	42.3452	43.6753	34.1489	24.6745	28.3248	12.5815	44.9452	35.318	14.402
						48.3837	37.5349	19.7365	25.8263	31.3362	22.3577	23.0953	23.5308	32.2056	26.5708
						32.5982	27.2727	26.5325	20.0373	26.3171	37.1495	52.4064	20.8532	40.8233	62.211
						31.0751	70.0097	27.7269	33.1393	36.6411	37.6478	31.3177	29.4934	34.8406	42.4825
						27.1168	38.1379	36.5715	25.3642	31.3657	40.257	31.4923	36.1377	27.2211	29.2588
						32.2453	35.8396	28.7973	38.5153	18.7866	25.8461	20.5351	31.8778	31.6692	21.0224
						34.7267	66.8862	29.5307	28.6343	28.5294	33.4057	42.2905	21.7847	48.7875	33.8597
						27.4083	27.0595	32.1992	22.8156	25.7936	34.8836	23.4119	23.8904	22.4933	20.1208
						31.6673	49.4444	30.9177	48.8084	23.4478	45.7271	28.7832	37.0666	52.2254	38.0525
						47.4071	46.0813	32.1715	28.2413	25.5421	34.0267	26.4591	49.9066	35.2309	32.2376
						38.4761	44.1473	49.3093	37.0232	38.7452	33.4719	26.6494	22.7099	26.2934	36.2557
						29.7589	30.2252	37.3173	35.7749	50.1673	37.4164	35.535	31.0163	38.7297	31.9177
						19.1443	19.6561	37.6873	25.2172	70.8293	39.6973	34.6674	35.5135	31.1113	28.1794
						25.8925	17.3665	29.594	21.5407	41.4045	35.8189	35.2411	48.422	47.4459	13.9931
						36.0626	51.0911	31.4538	34.1113	47.2852	36.2732	24.1154	37.7744	37.6396	49.19
						29.3143	32.334	37.347	31.4522	22.7934	34.1425	39.8049	30.0063	33.2711	16.6618
						47.1264	24.4778	19.8873	23.3316	27.2968	40.366	38.425	37.0368	34.0211	17.0236
						31.8988	66.4046	35.8817	18.4419	31.8991	44.2586	31.4418	25.3738	23.369	41.0535
						38.7199	26.5498	38.9186	19.6443	30.8375	33.4255	35.8765	71.9326	17.3965	55.5041
						31.7668	16.5286	39.414	28.7419	30.9013	26.1499	34.8189	22.7002	30.5455	48.2334
						46.0413	20.5014	25.9421	28.3297	27.6539	31.3595	19.9728	39.6623	48.2597	15.2158
						50.2988	24.1754	57.65	29.1723	55.249	70.1574	33.8923	27.4844	46.4862	29.1191
						20.2499	7.56291	34.6359	29.4422	25.0632	30.9997	28.9528	43.0075	54.7514	46.5776
						34.7917	30.2989	22.483	27.4708	35.5346	28.4214	32.3933	40.9171	20.4616	50.5723
						44.6149	49.0221	30.3814	28.4348	32.2242	34.6419	18.6432	37.553	34.0345	41.9042
						28.9342	38.2513	23.7291	40.9792	22.4901	34.5374	16.3078	40.4515	42.6234	33.179
						50.5021	46.7847	18.2297	24.8932	39.1821	22.3425	32.3556	35.8638	42.1466	14.5338
						50.7449	28.0332	18.7741	27.1477	31.0351	36.0547	27.3066	40.2073	26.3733	24.9628
						17.2965	39.5558	40.0391	33.7273	29.0393	21.7165	28.3637	32.4149	31.0246	29.1352
						31.9685	18.5112	7.63437	33.9231	65.9559	38.1079	17.4989	42.2673	42.7532	29.8864
						36.6857	32.7264	48.4605	36.9123	41.4003	30.8327	25.4219	41.1425	35.8791	25.2997
						25.2747	39.3025	26.4349	20.5539	17.2637	27.9296	33.3816	44.9572	37.4007	27.7694
						32.3003	43.7621	30.4895	32.5715	22.1154	9.1277	11.8315	24.9345	34.1033	43.0011
						38.2248	27.0477	22.8867	45.7293	27.5209	27.9381	34.0048	35.8055	20.162	24.3695
						33.0681	20.2445	34.0725	41.7976	26.1372	21.6826	30.3593	25.2949	31.595	52.0104
						42.2451	46.2109	46.9003	30.6665	40.0989	15.6378	30.2023	35.7021	60.5569	28.9334
						44.019	54.4749	34.0124	36.4793	20.2073	28.1745	35.1047	18.0051	40.7008	22.7904
						37.4877	64.4584	27.0801	28.374	44.5346	26.2714	27.1672	33.5344	26.1152	31.6669
						28.875	34.9189	62.683	26.6419	26.3819	31.6357	29.6045	23.5004	43.8636	27.3571
						43.4716	17.0824	28.4587	26.2131	30.887	29.8426	54.3901	38.5416	49.7303	28.2452
						37.1014	41.1489	25.9176	26.1044	9.52177	34.5131	42.7506	41.5762	36.5811	16.8601
						44.7616	42.0653	25.3551	35.2531	41.2714	36.9507	7.35646	42.9716	24.3037	53.6771
						41.3407	34.6667	25.5556	30.3239	34.2273	35.3746	19.918	47.2887	20.5674	46.6071
						21.8638	31.9292	31.2279	38.8752	43.7941	17.3471	42.3316	52.6311	29.3781	59.4836
						36.4561	33.4511	31.0046	43.4721	56.6725	34.3526	29.0159	40.3357	36.9591	41.2143
						31.6352	21.5439	33.1476	39.2328	29.0332	24.6087	30.8261	41.7078	31.8309	22.7873
						28.6796	21.8835	19.136	38.7912	27.3269	30.6793	26.2794	44.6585	33.3375	31.6831
						34.8287	24.2185	26.2465	42.8369	46.7927	22.7929	38.4797	33.4058	21.0391	34.8855
						28.7733	46.764	34.2172	33.8823	39.072	40.3011	39.8499	24.8184	28.4517	40.6295
						44.4718	59.9903	25.8824	39.8792	24.4691	22.0417	27.8626	34.2525	21.6272	14.2956
						27.7749	23.9013	26.2689	41.9159	38.5198	35.714	20.8913	36.7379	19.8771	31.3855
						27.5492	28.467	11.366	36.437	51.7934	26.4577	66.7043	28.4486	26.2435	44.9926
						58.6526	45.4044	21.927	18.5944	33.685	43.6268	29.1965	36.6672	23.3378	28.8247
						25.9253	61.681	46.8174	30.7122	20.811	23.6222	25.3036	24.1271	29.6262	49.2486
						29.0127	37.1617	53.1266	34.8728	43.0453	24.8968	25.267	31.839	35.3182	30.2656
						27.0974	19.0344	18.4141	13.3951	19.8815	27.6275	29.5837	32.5271	19.3904	53.7632
						27.3335	31.7254	23.2947	53.7799	29.0127	26.8363	21.976	32.1361	26.6351	38.7636
						30.3837	33.5706	32.9156	34.943	25.4174	31.4116	52.0257	36.0308	25.0485	29.6786
						24.168	30.3155	31.7435	38.362	21.1379	29.5559	24.2323	10.8585	23.8569	35.7843
						31.7404	24.3317	23.1813	31.1355	35.4999	43.0129	28.7709	41.8687	28.7609	11.986
						29.7515	43.5463	27.932	25.5911	6.64761	35.7692	47.6634	28.6754	44.8502	19.5241
						49.5171	37.4539	19.6398	33.1025	24.8077	25.5305	23.7278	32.8849	41.0351	24.0493
						44.5977	19.8127	34.1021	35.2583	46.6656	18.6061	41.1601	23.5934	26.5087	33.1755
						26.6829	34.4243	23.7465	46.2171	20.713	25.9592	29.8357	24.777	28.4021	35.6154
						39.5995	41.0722	29.7702	27.6641	33.552	49.0234	23.3792	25.9203	42.934	15.779
						30.4646	43.4058	27.6408	42.2058	47.6851	22.9096	37.8947	44.2715	43.569	101.138
						21.1473	12.9943	18.9766	32.1542	22.3566	29.6108	42.5097	38.2999	24.2758	32.1897
						45.4349	27.6492	45.2368	22.7331	40.5695	33.7306	53.1315	34.6672	34.2561	37.8088
						34.6288	37.0723	38.5904	23.2891	38.6498	28.8308	23.9827	32.539	39.3943	27.5004
						33.0607	58.2925	32.6812	33.7723	16.6138	40.8236	54.1239	41.8546	30.739	16.572
						32.135	25.5404	22.2097	46.217	36.7359	35.6862	35.8006	42.3108	40.4055	38.1511
						34.7505	32.2942	18.637	30.8517	27.1303	28.2646	34.7954	21.9079	35.6007	40.1022
						30.0995	23.5754	21.6733	50.5077	40.4893	41.2311	30.0152	33.1818	64.5248	42.1911
						12.666	33.8022	52.9198	25.4933	32.2315	24.102	32.6244	41.557	37.1259	55.3555
						21.9452	10.7495	31.8675	26.5699	32.9728	17.4301	26.9129	33.5742	38.7805	26.71
						16.8462	15.3764	25.1303	28.8215	26.0681	29.2133	56.7305	34.0067	38.1037	21.1709
						14.5058	17.4833	48.4575	36.127	35.5045	58.1699	55.4912	41.7511	21.5549	30.5947
						48.6257	46.4677	37.0959	31.7495	42.5593	27.2157	25.8951	35.8373	36.8944	36.6231
						35.5395	52.5267	24.7902	26.2686	34.9157	45.1073	49.3187	35.9185	32.1621	42.2809
						17.9363	30.1381	25.3716	38.0137	35.6201	46.6541	28.5706	25.426	25.9351	17.7216
						45.2697	21.1726	42.3183	18.9966	38.5687	48.1281	47.5418	22.153	43.454	62.2966
						29.0616	43.8729	42.2439	26.201	24.9057	38.0457	32.3306	23.4104	48.5032	49.7733
						54.6087	14.4481	24.2852	25.4366	24.2246	34.903	31.1934	51.1418	36.8646	40.5407
						23.2898	32.6301	49.6776	30.9826	31.7113	35.7599	26.1052	46.6046	12.7227	37.2728
						38.8918	15.2301	29.1663	66.5503	24.3017	21.8407	29.3215	32.9817	35.7762	21.4353
						25.3924	11.9407	30.2843	32.6038	16.1766	33.2944	34.4953	29.2605	35.364	59.2427
						21.4389	55.5335	23.7014	36.1128	39.3543	27.6088	47.9132	32.4329	45.7643	16.5849
						33.8132	38.3615	21.2799	26.3822	34.0714	21.6193	35.3769	25.4003	34.6669	33.39
						39.12	43.9334	35.5343	28.2195	29.4948	27.2968	28.8604	36.8098	29.1203	26.4786
						25.6369	46.8493	26.8212	32.8339	21.425	32.6656	40.5	41.43	23.921	32.2347
						34.6823	24.3075	37.5649	38.8069	26.3304	21.4956	31.006	29.4298	41.8634	43.7743
						39.563	36.3329	43.6164	28.596	28.5716	30.7109	32.6676	35.5761	33.0262	13.3579
						34.3711	18.1935	20.8793	38.2832	24.6358	22.6709	27.804	49.4967	50.056	14.927
						28.0832	61.6481	38.7492	22.3017	27.8449	22.4339	29.8759	33.344	13.375	37.2372
						29.8502	19.9436	22.2143	26.4017	24.8957	36.2172	45.4182	30.3857	32.0987	13.166
						41.3255	49.318	33.1129	31.9971	35.3807	28.9713	39.6017	48.3658	12.4793	28.3915
						31.3301	18.9528	37.8095	34.4695	21.5035	33.1123	57.357	24.2782	35.1701	50.9898
						31.2768	77.7018	39.0449	20.2373	34.8326	27.3354	47.2836	25.1735	31.0021	32.3823
						24.4297	72.5529	29.734	22.7992	31.1415	40.3803	37.6514	26.4331	36.923	22.1945
						27.842	42.5094	17.4968	31.9521	33.9794	34.4478	31.9888	43.4884	23.1425	35.9609
						39.9051	27.0518	48.2262	21.7442	55.2257	32.0027	29.5444	57.377	40.1237	26.4926
						49.8525	41.019	36.5174	25.3913	42.6396	18.7199	37.0012	33.0261	34.8852	55.0544
						40.8681	25.822	37.3043	15.9113	34.8491	32.1651	15.9728	20.8255	42.9398	43.3739
						70.8282	32.1198	36.1109	39.2045	32.3444	21.744	20.3322	28.8977	29.4205	31.1392
						34.3266	16.7101	19.4961	25.6893	30.2416	24.5216	40.2869	27.0152	15.9497	12.4825
						28.6716	59.4013	20.7778	17.9713	46.8802	34.9043	30.1159	11.0776	31.7818	31.0934
						16.5109	58.0935	40.8105	33.2314	8.59816	5.743	46.2436	35.2955	28.834	39.5927
						17.6181	34.0577	29.2619	42.7538	39.5542	31.5019	30.5955	41.4199	26.0077	62.249
						41.9311	33.9906	57.0297	35.2829	18.6319	43.1661	35.4108	41.7276	32.1948	31.7201
						53.3	38.6855	33.5302	32.9341	50.5874	21.3766	60.8034	25.3602	36.7744	50.6032
						10.0437	68.576	35.6284	38.7542	41.0115	33.9504	38.7243	23.6332	45.6582	42.4758
						21.4539	40.8226	38.6043	26.1605	26.1576	32.4053	35.2174	33.5821	22.4507	22.266
						37.2391	22.47	58.8398	28.9716	30.4691	24.5086	34.43	38.4855	33.2281	52.8715
						26.9332	55.6807	21.845	47.504	25.8936	28.5339	19.0535	29.8459	29.072	24.5825
						47.1735	57.8154	24.0172	39.1018	27.673	22.7859	21.6466	14.5894	34.1739	34.3974
						40.1719	31.2392	29.6908	39.3617	27.7003	21.0326	15.2887	12.7844	24.0273	32.4784
						40.4345	16.6342	26.078	37.5873	21.6122	24.5451	33.0696	31.2759	33.9153	26.9879
						35.4225	30.9626	35.6781	38.0279	34.8897	39.5395	39.3011	29.9193	30.9426	26.9624
						30.6599	69.2483	51.7973	25.5268	36.5167	38.2774	29.3686	16.6412	30.701	22.5594
						46.2519	50.9958	44.5734	20.4624	28.1021	31.0917	33.7685	26.3337	33.1141	25.7447
						26.7778	35.7821	35.0731	23.0915	38.2972	25.2564	35.6379	25.0607	30.8181	55.4242
						30.0034	46.1271	35.6846	28.9829	24.9999	22.9231	53.0074	46.9759	33.0935	19.2702
						31.1885	61.1199	19.1053	26.9852	24.1323	28.057	36.955	26.9409	40.4009	31.2805
						27.1357	26.2067	33.5609	29.3662	39.0529	40.1001	30.4211	20.652	32.467	32.2173
						30.0541	30.3796	28.6529	30.9186	31.646	50.0814	24.8996	42.9548	32.8553	24.6783
						26.4148	16.0461	30.4619	24.3318	33.744	33.9285	44.6037	25.453	37.486	16.4256
						38.2891	34.0399	26.0937	32.025	28.7095	31.1633	27.36	23.6492	44.0449	22.3167
						33.3479	15.8103	37.5241	52.9031	30.5236	33.6009	27.7331	24.5121	29.0905	33.2893
						31.4277	36.5982	27.6982	34.5537	33.6431	32.0988	61.0241	23.7978	41.0615	68.8296
						35.4711	40.4937	30.3736	45.3414	22.7063	31.1263	5.76309	38.4918	60.536	40.9278
						42.2977	20.9865	40.0966	29.5255	25.3829	32.6257	55.9659	44.6907	39.1309	31.0952
						39.0172	36.9876	38.4703	30.4707	34.1951	17.4272	36.653	26.2374	38.4282	37.3865
						30.2631	33.6979	33.7149	22.9057	50.493	19.4508	30.4966	24.6232	10.9639	40.2892
						40.6923	32.561	20.4949	9.295	29.2687	35.9006	23.1906	34.8847	27.2516	41.0202
						32.3739	41.0853	46.2544	22.9984	34.1341	36.2926	22.5079	29.7324	33.8694	43.5692
						31.4773	34.7129	36.0616	34.3981	45.4783	25.9594	27.5032	53.8029	29.0385	30.8679
						44.9785	5.63077	31.5082	41.5906	23.72	32.3921	35.5534	28.531	44.0088	39.5292
						32.7443	23.6495	30.0194	32.7255	20.6674	23.6618	35.0914	49.8511	26.586	30.3909
						33.3085	33.1467	35.0991	35.2582	26.0293	25.3799	24.7622	28.4994	23.4592	35.7706
						30.0979	49.0684	29.1674	21.5197	29.7773	18.1701	24.464	26.7593	13.4352	14.7481
						25.0766	32.3364	31.1154	36.2122	27.718	8.64537	37.8248	31.2119	36.5709	47.1327
						24.221	71.219	26.5559	31.5602	37.8808	31.6144	40.3592	28.3247	33.0821	37.576
						41.8649	20.2705	25.4638	19.2983	30.4333	26.5723	22.7556	40.4781	11.8528	15.5901
						18.2161	26.8343	46.6968	27.1554	29.6855	13.8907	22.3176	40.0233	21.9291	8.84893
						34.0914	26.6012	40.5992	43.6163	16.1602	25.1656	27.3467	38.002	12.2117	25.297
						41.5875	27.1554	54.0625	54.176	17.5591	51.1378	40.654	30.8636	35.0926	28.632
						26.8446	69.7276	11.3348	35.5582	58.1746	24.934	36.2046	35.8102	51.5789	30.2547
						38.0249	32.5226	30.0977	42.8546	27.0208	17.3044	17.4016	29.4234	41.5578	28.8089
						27.8908	56.1138	63.0491	25.5106	44.916	45.916	37.5737	20.9127	36.1605	20.9917
						23.2052	6.22965	31.2926	20.8496	14.6668	26.6615	19.764	28.4859	12.321	21.136
						34.4642	48.1157	25.6968	28.1021	28.6715	21.9422	7.88518	27.8112	18.2574	16.2736
						41.6399	65.5214	17.9828	33.4188	38.7413	27.2473	37.3709	37.0757	22.1993	21.1981
						31.3859	19.6689	23.0954	32.1236	47.6384	25.3139	52.0362	44.8813	42.0708	23.0753
						33.9267	27.4248	22.7297	38.0694	38.1496	36.7012	21.4188	41.3311	33.9798	27.9153
						35.5108	38.8914	46.2542	24.0115	36.6306	34.8884	37.2717	36.0749	53.1635	60.343
						31.6559	133.433	45.9099	36.4507	49.7266	37.0281	39.6909	23.131	22.9367	32.3899
						31.8517	39.9614	14.5784	35.1661	27.0164	31.2665	19.0277	30.0819	20.3169	26.6487
						24.5894	15.1216	51.9704	24.7237	37.096	37.6369	44.3543	39.0935	22.9055	18.4703
						29.4252	29.1367	19.4065	19.7767	45.8598	6.08806	17.5315	21.2127	29.2116	71.8699
						31.2117	28.3954	40.7349	32.4512	19.6499	35.4785	39.2437	30.8787	37.6236	34.2726
						17.7761	43.2475	54.1409	38.7392	20.2411	40.9709	42.0186	38.179	40.7648	36.9741
						20.3677	34.1424	47.3035	26.2746	25.4182	25.9997	32.8506	25.2019	27.415	44.2697
						22.8803	45.254	28.9775	22.3497	43.6937	32.2786	25.5352	36.8548	43.9861	19.7204
						49.985	15.9506	49.3242	60.6155	21.4401	29.0564	27.2636	26.6197	61.8548	19.5921
						21.8353	15.3456	34.8776	32.4278	31.6588	39.5629	15.453	27.4908	22.8224	26.5602
						28.4595	45.0183	27.8926	31.8284	30.6635	28.6534	45.7654	24.3796	51.3091	40.8768
						25.0769	24.9747	37.6057	38.2512	44.6056	34.5963	33.2048	45.7327	34.3639	13.3923
						50.4581	26.0458	30.5181	28.4787	31.6686	33.0539	38.5752	34.4447	28.702	33.0544
						38.5358	12.5432	35.9176	28.9756	26.897	19.5914	33.3937	44.7642	54.1549	36.8387
						32.8596	58.715	23.0095	46.9533	26.8474	34.1878	34.7368	24.156	48.8685	59.6587
						45.9318	25.0718	31.7757	37.6593	31.2961	21.171	29.83	37.1816	23.7161	35.5087
						19.5474	33.8654	29.9989	29.5761	33.2815	15.3138	29.4851	29.1251	27.6869	30.0109
						38.9474	30.449	23.7612	47.7933	40.0101	34.7008	9.46801	33.9096	21.8916	53.8043
						32.1457	20.5375	15.7014	44.4546	35.6741	19.498	34.3176	23.228	45.3959	27.5238
						35.6059	39.8836	29.4439	41.555	26.3537	48.3831	26.8496	34.9055	31.9485	13.1527
						22.9653	40.6804	36.9584	25.3891	31.0638	43.7336	28.2443	46.8382	15.0486	30.711
						35.1104	25.9056	22.0285	27.4353	35.1843	48.7825	26.8372	34.5348	42.1306	35.764
						25.4967	37.5649	57.3432	28.5163	39.4428	41.815	41.3985	29.8758	35.2744	23.4768
						25.7425	18.2783	27.8952	26.7236	32.1485	26.8196	24.361	42.4065	21.1523	31.9855
						37.9397	33.3967	23.5712	36.1843	31.5813	28.5795	35.3247	49.7756	22.1809	31.4528
						32.0842	12.851	35.1386	46.6889	29.2188	39.1014	21.6356	39.6895	17.464	41.0156
						26.9851	27.7475	34.1467	36.6043	32.8856	23.4477	30.9905	41.6296	32.2103	36.1961
						32.2979	52.6426	21.0365	20.8259	19.6006	44.5295	19.3995	33.6689	20.6957	15.4086
						23.2371	22.9953	52.6779	30.1548	24.2996	22.5176	36.2034	41.022	28.8545	44.2
						32.6233	18.8891	39.1813	43.5182	32.4442	42.8379	31.7697	32.464	55.954	22.4519
						30.1387	38.5631	27.4769	28.223	26.5293	28.8837	23.0379	39.9789	26.2556	25.6146
						29.0064	9.31601	34.6182	38.3414	33.8422	20.434	27.4423	31.5195	41.5024	38.8971
						18.583	29.3024	35.755	42.7686	38.6378	32.0482	23.6136	25.038	46.475	54.1407
						27.8106	12.3683	23.3632	29.8716	41.2508	28.9685	34.8226	22.7395	38.2206	28.1654
						58.0145	30.7923	31.9862	39.8692	22.6111	16.1571	35.684	34.2137	22.471	32.5668
						29.8265	21.6391	33.8007	43.3193	31.1083	21.6169	30.0545	44.618	28.6034	53.4322
						33.5447	46.0806	27.7228	16.7713	27.8959	37.4848	57.5963	40.3245	20.6519	20.9173
						38.8888	33.4948	27.1411	25.478	38.3415	27.6952	7.66565	33.5159	43.6599	25.7063
						34.5604	30.3059	39.3156	32.4463	41.4851	19.7125	42.6403	20.6927	27.6692	35.7608
						25.3273	40.6214	30.8583	32.1327	27.2977	48.429	18.1718	35.7622	28.2781	16.2861
						28.6335	56.2706	19.8605	38.0813	20.5293	30.8951	18.3811	27.9265	42.1559	31.0571
						52.6355	29.9791	24.7876	37.5665	28.7101	33.3878	48.7341	29.7611	30.9295	13.2618
						28.6658	37.347	32.9953	44.7617	24.1478	30.7974	26.5022	48.9856	23.7808	19.533
						26.7575	28.4453	34.8858	32.4096	23.2296	38.8319	33.7105	38.471	34.0971	39.6984
						24.397	14.4577	43.9823	38.4522	30.0846	45.1722	24.5091	51.3209	24.7253	16.9325
						42.0321	9.26923	27.3328	36.3294	27.6939	31.3408	41.0092	34.005	29.7141	10.6032
						32.6774	34.6059	30.518	34.3633	50.7841	30.5043	33.622	37.1938	28.536	25.6207
						41.4228	21.968	40.1574	34.2881	51.969	32.6085	39.4385	22.721	26.3396	33.9295
						31.5811	20.8266	25.7468	38.7743	52.4944	28.9645	18.6895	27.6451	32.7378	39.8757
						32.9729	41.2869	46.7994	27.5278	34.0436	41.6631	41.9137	53.6204	18.0686	13.0859
						36.9409	48.1397	25.7492	30.72	33.086	30.6309	29.8715	31.3172	32.219	12.6328
						28.8416	20.2503	31.7003	29.4679	35.6495	37.4454	41.4501	34.1647	37.705	51.8759
						44.1368	12.5098	23.5646	44.388	29.478	45.3422	21.1922	20.4033	29.1612	19.438
						27.0943	27.9252	36.0172	35.8391	37.6108	38.3452	36.8034	30.6415	31.1494	35.9362
						34.9145	15.662	40.2899	22.9808	27.1468	21.2838	20.2178	26.5243	30.834	45.7518
						34.1791	19.4435	28.3202	27.6863	30.6049	36.1698	16.1175	32.532	38.4784	28.5063
						58.3917	36.728	32.0966	22.7141	32.5437	41.4941	34.3584	24.044	23.7877	73.2738
						22.4322	67.6429	20.2519	28.1086	20.3758	24.9947	37.3242	17.6446	36.5849	18.8949
						38.0198	44.6599	33.9415	26.2	30.5113	25.1732	17.1604	31.63	30.5717	32.4631
						9.43635	28.651	29.7987	36.172	41.1138	38.2822	43.3978	43.8538	37.2766	37.3891
						32.4287	55.3908	30.3169	48.8259	41.1125	26.3238	44.0952	20.0725	25.0379	23.7472
						39.3942	42.5227	24.73	33.8342	27.4988	30.9628	41.6881	44.4099	33.1616	27.5764
						70.0535	18.1537	8.81218	36.2155	31.7324	48.6119	36.8185	34.6219	10.1685	26.1194
						26.2635	47.4343	42.5575	26.8243	42.8377	21.4297	26.7017	19.7224	25.2693	13.1951
						22.0903	75.8255	25.7236	27.731	27.9318	40.3147	29.7875	28.9073	36.8691	64.9511
						42.537	27.2073	38.5067	26.8026	22.8278	26.3786	34.0857	20.9998	33.3944	33.6612
						29.7359	47.8885	24.5599	49.8199	22.21	20.5423	27.1584	27.1941	58.3269	44.5792
						29.8672	45.2332	30.0898	31.37	29.0946	38.5016	20.1487	37.4882	41.2327	30.0281
						40.8614	39.2667	25.8358	25.6898	33.3285	6.51751	36.0461	23.1192	21.809	36.0857
						35.6682	40.0125	20.7298	33.4393	48.5393	38.1911	54.3197	28.2001	23.0949	17.8402
						32.325	18.2107	21.0465	31.8357	33.419	31.5642	20.3884	22.6012	29.4798	18.5082
						44.036	31.244	26.5928	41.1532	27.3189	35.0122	26.502	21.6173	30.9862	33.9335
						25.8096	29.5736	21.7985	31.9685	30.6642	20.6169	7.68341	26.6458	31.534	15.6423
						32.5329	39.2094	42.9115	38.9559	19.4744	27.5418	38.4793	30.9492	24.8315	9.01692
						30.8805	22.5578	41.5644	43.8276	62.9896	32.1119	38.7751	20.9345	32.4695	14.2461
						37.1372	18.0415	40.3669	21.1937	28.5934	30.3045	52.1292	38.2763	36.6415	29.4346
						41.2024	42.74	19.9192	48.9274	37.624	38.1922	45.3812	18.9449	32.2427	18.8036
						32.6265	65.1753	36.0405	50.8977	33.7748	33.4768	29.9211	39.8978	49.325	20.3607
						32.6976	57.877	29.3158	28.5075	27.2454	34.233	25.3854	33.6735	28.0943	33.6224
						38.0959	44.2549	19.8256	35.466	22.3685	32.4594	33.7643	34.2195	63.3916	35.6219
						39.2252	40.4179	30.8358	33.061	31.9997	28.1768	41.98	26.8639	28.2477	39.6716
						43.9795	40.9531	37.3937	45.9045	19.8758	18.5205	40.0689	38.1344	26.9738	44.1849
						25.3321	66.7518	43.8847	23.3226	26.5814	30.2467	27.5801	15.2398	47.0027	23.4274
						36.96	39.3524	47.235	50.2829	34.4912	37.1353	45.1011	31.9902	33.4621	12.9418
						46.0727	33.4572	22.3557	31.8638	25.2476	39.5736	16.4373	29.6588	39.5423	37.4387
						38.0768	49.3327	29.0622	36.6589	46.8714	28.9404	28.8235	21.4305	62.2556	24.2972
						43.6604	40.6875	31.6221	29.8459	24.4584	48.9372	35.5939	19.7406	44.6781	31.2798
						16.6424	24.5902	26.4129	33.1504	19.1595	29.3228	20.6846	23.271	20.5937	35.1875
						33.0792	52.5348	23.8797	32.9503	24.7442	32.2228	32.2027	35.1097	38.2479	25.3534
						24.1437	48.5524	42.5279	34.4903	26.2558	40.061	30.5843	47.2889	14.9494	57.8977
						37.6009	20.7099	24.8137	30.0468	39.1243	17.6153	19.966	31.4066	39.6541	25.0214
						25.8818	21.3303	20.9838	43.5105	37.6096	30.7273	26.883	56.8471	46.6248	57.5866
						36.5018	30.5118	27.8538	24.676	39.5169	30.6233	31.6109	34.4448	13.3662	48.0414
						42.1032	21.7099	28.489	31.5912	24.1437	29.4206	29.8516	32.0126	34.1634	15.5426
						22.9904	53.4918	44.7805	34.1271	36.7831	39.6327	50.5005	53.9968	14.6789	27.9835
						30.2306	17.7299	32.3148	34.4908	51.7245	24.7184	31.1499	29.7413	30.9625	31.4932
						18.7535	22.5251	41.8246	33.707	30.6982	26.6944	33.0385	22.9427	18.8601	27.0756
						21.2149	31.2109	38.4682	21.4804	19.7518	36.3118	26.7732	29.6209	30.9812	26.9325
						22.3155	32.1359	29.3375	21.4205	26.3941	7.46105	37.6834	43.9023	16.4809	31.1309
						19.6511	46.3781	20.7197	28.6224	27.3692	41.3238	29.9217	36.6807	17.1009	31.3298
						43.8241	33.414	41.5705	48.4679	36.3267	30.3409	29.899	28.1732	49.6469	20.1986
						28.2803	30.5495	31.8318	40.3277	37.9557	37.5497	41.2613	32.6033	19.7315	26.3088
						34.9358	32.2496	31.1853	32.4985	39.57	34.0508	40.0114	49.2771	46.9276	30.7139
						40.3265	51.7567	31.6928	45.2022	22.1067	29.4361	14.9688	11.7408	32.657	9.5858
						9.93071	21.8447	15.1313	29.456	35.9249	34.5	32.7377	19.1341	34.0821	17.0943
						40.6267	42.175	37.4263	30.5704	40.3594	25.5677	13.9023	42.1839	41.1715	29.816
						29.4554	33.5891	26.5605	38.3512	24.2828	32.6667	24.181	34.9564	25.8134	19.3153
						34.9271	25.4783	34.3212	42.4023	46.644	20.3311	26.5334	35.7802	37.049	16.6769
						33.1905	36.4771	28.9186	24.7666	31.2483	34.5922	19.9309	32.0421	35.9542	84.3052
						33.311	23.3184	23.4332	24.4252	23.5448	32.3444	50.1118	21.4841	10.4103	28.3847
						35.8823	13.5816	26.1775	29.9256	21.6357	20.0051	17.6766	41.2997	32.2567	14.6004
						33.266	33.0751	20.6423	52.6833	22.6376	36.6296	42.7775	29.5077	46.8051	23.0874
						22.8687	53.4261	31.431	49.6722	38.1089	46.396	34.9338	29.402	16.192	14.549
						19.1332	19.1401	29.4938	22.5386	44.9132	22.6636	28.0995	55.6945	65.0771	29.0773
						23.0353	41.2303	51.1617	27.7334	17.18	40.73	43.9079	29.0526	24.3182	14.3648
						16.7583	22.9575	34.051	46.9644	37.0987	25.5848	65.6142	42.3058	32.8815	108.822
						46.887	34.6709	37.3267	58.0076	39.0769	35.604	20.7895	36.2091	31.7762	52.8302
						17.0128	34.6379	36.253	23.794	35.9431	32.9296	17.4032	45.1009	42.7709	21.075
						37.8458	85.6914	33.1145	39.3035	21.197	27.5052	48.7529	30.9263	32.5359	40.8198
						28.6432	53.7718	17.9255	30.6085	30.0863	24.2333	33.0397	21.0722	32.1962	21.7012
						40.7221	37.3458	15.2396	19.3949	29.4735	29.3059	25.9332	48.4244	32.381	19.9088
						25.4142	16.4437	35.3629	28.598	50.4084	30.6999	32.7435	40.2901	27.9533	43.3398
						38.9789	42.6022	28.2663	24.3561	33.6111	34.3363	32.0483	29.7112	37.734	45.0003
						40.9386	85.2829	25.6987	34.4026	43.9914	29.7339	38.6312	27.504	42.678	25.8447
						33.8099	23.4196	31.2399	23.3644	25.3517	25.6535	27.4346	30.7718	46.4429	14.5954
						18.8894	56.4486	38.0401	26.5305	27.9872	30.4503	56.2202	51.1605	41.5077	29.9417
						34.9469	50.4084	30.2106	33.0081	44.3198	32.3031	41.544	32.9833	33.2891	31.2706
						39.1844	24.3933	36.7092	23.9481	22.8591	19.8286	34.1089	24.2239	22.366	21.9888
						33.4233	42.5074	56.9795	32.5864	32.2436	21.1132	19.1285	30.4357	50.4523	23.0901
						42.7417	16.3118	32.8411	28.7857	26.2844	17.4397	21.7938	28.701	36.9543	17.7793
						49.3275	37.8996	38.7357	32.62	30.8231	57.443	20.0683	26.284	30.9638	14.4986
						49.6865	25.6834	30.0049	13.6976	24.2833	38.1319	30.6454	37.5661	42.4942	27.3523
						29.4655	57.8197	30.766	41.6781	34.6181	39.1157	19.7097	24.6648	43.0081	9.16781
						27.0343	70.9682	46.7907	34.3594	29.6312	27.5683	26.7525	46.3025	26.4717	36.3708
						43.5393	51.9919	26.3428	17.6434	29.1606	33.218	21.4634	33.5055	55.4044	27.9474
						60.1255	33.9846	36.6424	25.2385	34.5599	44.2744	20.2629	54.7089	27.3711	38.6857
						33.2752	33.6018	56.7154	32.9611	29.0914	33.4834	23.1601	26.4664	31.6924	63.2749
						67.345	36.8026	40.4696	31.604	40.3092	35.9034	18.2256	31.1657	34.5213	25.2346
						42.6492	14.207	29.8916	46.4952	41.2134	43.6299	40.6517	38.8656	45.2123	50.658
						29.94	13.7814	41.1338	37.2034	37.2661	31.6666	23.4402	23.754	33.7625	26.014
						44.1643	23.4397	30.8742	26.9145	46.008	51.0585	32.6323	24.5253	26.8949	38.9049
						49.3904	23.1628	8.69177	45.8401	27.939	12.4201	37.0909	35.6039	23.6584	25.7436
						48.2771	46.6296	29.3284	33.9777	39.6177	41.5181	27.7631	32.1272	34.2497	45.3422
						31.704	31.6187	16.4431	35.8655	39.552	25.2158	37.9338	34.4196	32.426	37.7054
						31.4403	25.0403	53.4388	32.6095	31.601	37.319	26.6571	24.5976	25.6369	28.4525
						39.3602	55.0793	29.5395	31.7833	31.9979	36.314	31.0896	32.7079	31.9951	21.6807
						27.9686	31.6578	41.2428	23.7733	26.5535	28.9766	25.3585	40.89	34.9192	31.9625
						33.2471	50.2154	29.2692	27.1901	57.7712	30.1941	31.9187	48.8055	34.1366	41.4603
						26.5106	78.3712	26.5485	38.1959	41.0408	23.9131	37.7401	18.6625	35.2449	29.5118
						34.801	31.5627	48.7711	19.3954	24.5497	23.2479	32.0483	60.0917	31.155	13.3344
						31.9377	35.9327	36.0383	51.4695	16.057	29.7768	34.8148	22.391	39.0494	16.9069
						44.045	54.129	39.0298	45.6848	28.7296	33.6278	30.6386	35.4083	19.5064	31.3708
						42.1782	22.2797	45.9338	31.4987	24.0576	21.3844	27.7763	18.6506	35.1492	30.851
						43.4323	15.8259	53.1063	35.0829	29.2661	31.7272	25.0795	36.441	27.6482	20.0355
						34.3398	37.564	35.1206	45.3294	20.657	21.72	37.9359	44.6443	35.0012	51.1021
						28.4243	25.1863	19.9954	33.2807	24.467	41.9459	22.9456	39.3283	42.2852	23.0884
						25.0276	15.3294	29.9511	41.2216	24.563	25.2898	21.6011	28.4314	29.0569	20.7585
						27.2421	21.8832	19.3513	18.9769	40.7873	26.3145	48.5276	34.3358	43.3764	40.2735
						25.933	27.6371	21.6562	32.2887	48.4728	23.0222	53.898	45.7639	43.8683	29.1437
						21.5645	31.6275	45.1979	33.442	65.1073	24.1603	62.7965	38.2894	32.5761	15.0675
						21.3856	12.4278	33.2156	30.9746	32.633	28.2246	27.2887	28.6686	23.9922	17.1675
						26.9164	32.0662	35.6604	24.2986	26.3984	38.5975	41.0209	37.793	40.0301	42.3321
						32.4768	51.9705	35.7605	31.9934	32.1513	42.2717	40.913	21.7426	49.6465	21.4405
						22.1338	21.9785	32.8542	37.2419	17.6473	46.6526	24.0062	16.9232	29.6907	17.495
						32.717	13.8494	42.417	33.495	51.403	29.7909	38.919	27.4237	55.9863	36.5471
						35.2834	61.5373	33.0482	28.019	47.5823	41.7347	32.3697	37.0017	62.2578	40.8725
						41.8132	32.7112	45.581	27.8871	27.7983	35.2613	16.2383	29.9294	35.8275	28.1418
						30.1416	24.1023	43.6903	26.5868	24.268	35.4563	36.2577	38.9813	22.7586	31.2019
						50.7832	46.7866	41.1341	40.8448	35.8046	26.5046	37.3903	30.6225	36.9156	26.7014
						40.5421	24.455	47.2687	30.4871	36.8513	22.351	28.6087	29.6136	34.1821	17.9965
						33.0052	27.13	26.5242	17.9813	31.5744	30.1991	26.7853	27.583	30.9119	9.98349
						35.1268	26.0493	31.4393	26.3816	42.5874	27.3671	39.4322	25.7843	30.0775	27.6935
						32.8965	24.7287	21.7708	25.2245	32.0637	20.676	28.5043	39.808	40.0543	43.401
						28.0681	19.8276	33.9561	24.5627	45.8852	19.4033	45.6898	55.9803	49.7047	13.8567
						33.0117	34.0682	32.9679	38.3119	33.9619	27.5509	17.0241	23.0701	23.9442	16.8512
						38.3632	36.5322	24.301	40.688	31.4889	22.5186	40.3136	29.823	50.1715	20.3324
						35.7198	18.1041	33.974	29.6205	22.9474	31.6059	23.3072	23.6962	45.4655	49.3122
						36.5884	57.4955	27.3209	34.7935	17.9375	37.9804	23.512	21.8012	39.1574	11.0745
						39.6062	45.6798	44.176	7.07859	38.1451	23.4884	33.4111	26.9198	20.8209	32.5038
						41.1323	31.0532	46.4409	28.0875	34.9873	31.6499	30.7454	26.7937	24.3566	24.3294
						42.1472	23.4002	72.2892	37.4261	39.0389	28.8944	26.8499	22.948	26.1884	29.5355
						19.2476	23.987	13.3151	38.2343	35.1974	29.1167	22.5962	49.6214	34.0022	36.6199
						32.8513	50.8987	53.7177	25.0957	42.678	29.3618	33.1643	49.2442	32.8189	23.5842
						35.477	19.6372	34.7231	36.2956	35.8164	42.9601	19.9021	21.1192	36.815	23.5119
						75.8462	33.6085	31.0679	33.605	34.2173	28.7028	33.4026	43.1396	34.6652	19.0458
						29.6871	25.6255	31.2466	35.6387	30.7417	25.3034	29.4897	40.7437	42.9631	22.0279
						33.9797	29.2131	56.59	18.2711	42.6573	39.2372	34.9437	19.9341	63.0547	46.512
						19.8347	30.4451	21.8118	28.6878	20.8857	43.9086	41.7134	31.7303	28.2321	54.4463
						28.5597	19.2416	33.3239	28.3623	35.7216	40.432	44.069	23.8345	36.9966	53.5447
						32.5096	36.1026	55.7929	26.768	35.2281	44.0399	30.1525	37.7085	37.8648	26.8487
						29.8654	92.0528	28.9984	31.2704	54.4526	26.8826	18.149	45.6375	30.0879	23.3138
						39.0183	48.4778	25.5505	28.9424	39.71	36.8231	19.5643	68.9391	22.8707	37.6984
						32.6807	44.9474	25.4709	21.9827	44.6897	35.4921	25.3286	25.1844	32.3869	20.8605
						24.714	16.5891	39.1275	33.1047	43.9764	17.5016	35.9023	24.7569	35.0403	25.2835
						37.3961	29.9232	62.7885	35.0347	50.7038	31.7259	20.9956	21.2056	39.5141	35.6697
						35.139	66.1965	29.9159	25.9465	36.3605	41.0067	25.3014	36.069	22.2449	22.5178
						46.8844	28.1779	39.1744	24.8029	25.906	30.8172	16.9085	31.2759	36.3068	16.138
						39.5969	20.1234	30.3899	45.5824	23.8075	36.9845	38.6543	21.6226	27.0584	32.6454
						35.0341	19.5359	37.1758	50.8847	17.4339	28.8027	17.8446	21.7512	39.1937	36.5897
						37.8948	33.8287	46.292	31.4767	28.5022	42.2608	17.713	27.7484	28.4886	63.0549
						31.7593	33.3842	18.3958	35.7695	31.0302	22.6413	13.2973	36.3649	49.3399	49.4604
						23.2515	6.95085	31.4733	26.8045	20.8491	9.16688	31.6576	23.7558	35.0984	21.5096
						33.2051	40.4891	32.156	23.0812	22.107	28.3446	16.7665	50.5444	45.5652	53.7494
						27.7689	44.6372	29.0311	23.7581	48.9393	36.0176	26.0234	23.4886	27.0564	44.9852
						34.9718	59.6158	28.2464	52.7083	55.0352	30.5308	26.1595	43.6129	50.1026	40.7888
						21.0149	39.1961	33.5384	24.555	28.0272	49.7793	26.0108	33.0525	48.7924	68.9914
						23.0834	61.3923	31.3471	33.5074	23.3665	23.6289	25.4621	42.9806	38.3047	34.0549
						24.2754	62.9122	30.8516	22.2131	39.0617	31.3053	16.6154	32.2073	53.02	24.0537
						24.7224	69.9972	29.0351	30.695	44.8223	30.931	20.5343	19.035	20.8075	51.7183
						31.9479	31.9522	34.6369	29.7335	32.0661	42.3108	8.0317	36.3734	34.6212	18.4442
						34.7065	28.1129	28.8242	11.4859	30.2351	42.1117	35.2358	36.0002	36.1373	10.9208
						68.4785	37.1965	28.8688	38.0193	27.0723	31.5991	29.7705	30.3537	30.9613	32.4731
						17.8272	49.5326	43.7731	37.6447	43.3164	34.5035	34.5956	26.086	20.7173	58.1524
						35.2435	20.4896	32.6398	22.4005	30.6503	39.0635	27.5193	38.6784	22.2714	20.6291
						36.3484	50.0798	32.6406	31.1746	24.8862	36.2281	38.6748	25.1878	33.3078	31.3468
						24.4905	34.0911	25.0385	32.2595	21.8294	37.9747	44.0913	29.8143	28.7474	19.9913
						22.2112	34.058	15.3085	39.7105	31.8833	32.123	31.5367	41.0258	28.3133	23.3615
						37.9359	30.1791	32.6193	35.6157	28.8756	32.7775	30.4826	22.9108	32.8297	11.9836
						33.7986	29.6655	6.66168	35.0408	20.0715	14.2662	30.5092	31.0398	27.6397	43.4618
						56.5896	50.4688	37.5537	55.6479	28.1507	29.3026	40.2302	28.5481	23.8419	17.7861
						37.8623	45.0693	37.2173	27.4463	26.1669	30.1003	22.2298	31.717	29.1112	16.4902
						44.6272	44.2677	26.9564	29.7343	45.5307	33.1323	19.0953	45.0135	31.51	13.914
						38.3695	28.985	30.5548	41.7889	30.0804	32.4409	33.5923	30.8577	17.6227	30.9514
						36.7101	57.1823	16.4103	27.0864	37.8167	37.7948	34.1695	37.3409	33.748	49.1086
						31.1532	61.0271	34.285	24.9315	35.1268	24.2524	38.7608	70.1005	35.5487	42.1251
						49.1404	42.624	26.7602	23.576	32.9139	32.3425	25.339	49.6124	46.33	42.6563
						36.9265	29.1172	27.8545	58.3113	27.539	40.6524	27.9351	34.6743	10.4612	53.1396
						52.2159	64.7367	28.4616	42.4673	24.0792	30.5045	55.1638	26.0376	43.4234	29.4535
						36.5648	57.5077	56.0723	27.1185	30.71	25.6502	30.5693	28.2728	36.0167	30.8063
						28.752	37.7722	20.6596	23.376	23.8412	28.6764	26.7427	41.0926	48.2155	10.6231
						31.024	49.9681	25.604	55.4058	36.6748	22.1223	36.0365	10.0097	30.8551	14.3129
						27.4309	19.4412	24.8776	29.2152	25.2512	40.7417	22.6842	28.7706	36.5322	37.1866
						40.7907	43.0763	25.4453	17.8584	37.5291	29.1447	34.4146	51.554	47.8613	13.9524
						22.5954	10.8423	41.0748	27.0617	19.7931	30.4176	18.593	49.6641	30.4609	32.2565
						29.0858	21.4828	27.5864	31.0598	20.9595	33.1268	39.7446	42.4092	30.1312	27.1088
						56.8612	20.6337	46.5631	30.7401	37.2579	27.1316	28.8202	40.8013	49.621	27.3357
						43.6952	31.9569	28.308	51.7503	44.5991	19.7409	28.3704	23.6426	21.6925	34.0492
						22.5111	41.562	16.6812	42.3779	27.8837	32.4513	22.4264	33.4566	35.9779	124.282
						27.8666	29.4534	27.8689	40.9158	19.1592	36.5846	34.3814	34.8928	34.7496	43.6327
						38.9757	35.854	48.864	32.8532	31.9273	16.8583	31.9461	44.5798	23.9688	22.5807
						33.4128	51.981	31.3364	42.7808	23.0415	37.6138	54.3205	26.7775	26.0588	25.9807
						24.8882	21.2283	43.0044	42.1139	27.8426	27.3607	20.9461	26.1973	37.33	17.9577
						32.1785	30.1098	41.5999	58.1799	24.6917	28.05	37.2331	46.5158	25.0043	46.5727
						30.8999	30.592	35.4707	25.1835	34.8249	38.9158	28.5652	47.8409	29.3631	28.798
						25.4286	20.0302	19.9132	17.8613	23.596	30.7991	32.5185	22.7305	27.5099	19.3182
						29.7247	50.2051	21.8904	37.1346	20.6464	34.1929	42.5531	19.5601	37.83	33.3066
						29.8515	42.0381	19.4288	28.6662	35.1461	38.4669	13.4352	22.2067	32.5726	33.9199
						29.9642	30.2074	20.9891	31.554	14.996	27.2148	23.4597	25.2155	24.6582	42.0737
						52.1931	25.0247	25.3905	35.2705	32.4262	38.7521	30.2791	26.0081	30.7893	23.0765
						28.202	48.1617	34.657	27.7586	36.2589	29.2089	23.9332	27.9951	76.6863	16.4237
						41.4766	19.8139	27.2374	28.0238	31.9657	34.858	32.0978	27.1586	22.495	23.6639
						38.5905	19.9642	19.0317	27.1273	18.883	42.4442	38.1323	40.0325	25.0193	34.3201
						20.6031	13.4015	35.9322	26.9677	30.166	28.3769	30.5144	48.0315	33.4182	52.9842
						20.1952	25.6722	27.7719	24.3473	33.9022	31.2234	37.718	41.5011	55.3559	78.2229
						28.0268	25.6918	36.7629	38.9688	14.2863	18.8021	30.054	46.3667	24.8754	38.948
						46.6351	31.4228	31.5007	31.5222	34.2908	27.7038	25.3216	54.3354	32.407	29.4885
						55.7819	47.0331	33.9999	25.4052	47.1708	28.0046	35.1335	41.1316	27.9826	23.5641
						21.5124	11.9224	34.6499	26.3094	24.1419	45.0927	18.7759	28.1829	27.4158	19.3406
						32.3739	36.5817	44.04	9.49668	60.683	20.4537	37.7682	28.9248	27.2718	36.9334
						30.9795	51.6711	31.1731	33.5953	40.1727	30.2213	31.0568	10.3995	33.0423	18.1724
						32.4861	75.9435	26.6826	49.849	15.1815	30.8472	32.3305	31.2598	22.3109	46.1676
						40.8234	91.8071	36.4273	64.275	26.5237	20.0627	30.7486	35.0544	58.2315	13.4425
						23.4061	33.0761	21.4576	25.7451	31.7012	22.6858	25.3776	26.428	40.0265	23.4854
						43.766	33.8489	21.8785	29.2795	49.1091	66.4987	17.4026	34.4054	22.0006	35.9328
						27.4898	16.0608	41.7753	59.0493	19.807	29.6569	23.5335	28.1107	40.0322	22.5276
						30.5262	38.9273	39.6713	29.1766	61.3135	46.9567	23.5339	22.9794	17.3793	20.6362
						33.9031	7.81115	24.9816	40.3066	29.0832	23.7026	29.1914	28.8368	58.0911	61.8202
						31.1617	21.2915	21.4966	31.4864	39.7258	36.5174	25.8361	36.6002	40.1071	48.1765
						79.4857	12.4877	32.9753	18.8594	29.3077	32.8098	28.0981	35.5976	27.7295	17.7345
						32.6264	35.3953	36.3826	32.6252	34.3726	31.788	39.8588	25.7463	50.9097	15.5575
						29.0908	29.7564	32.6654	44.5472	18.936	34.3644	30.7965	24.7513	28.779	13.1414
						29.6931	37.0559	24.0483	22.2467	26.9575	28.5119	23.6326	35.2742	23.7676	31.5602
						25.2389	5.11007	29.0746	31.3191	29.6566	50.7117	16.7422	35.1642	27.7338	15.3461
						25.2633	42.8695	36.492	45.2737	21.4576	27.7429	36.2635	22.3661	37.7146	23.3815
						11.6241	17.703	45.5358	33.0825	28.2551	44.5138	24.6732	31.0942	38.9483	34.187
						40.4767	21.0491	38.2336	34.2354	36.5072	34.6718	20.3842	29.483	16.8304	47.8197
						27.7881	48.1453	29.8881	50.5685	36.8871	48.0841	9.13345	54.6818	45.0387	19.6868
						42.9558	40.5524	29.9906	33.2096	14.8451	28.6929	36.4548	21.7033	52.2815	54.053
						35.5967	40.0835	31.5988	48.1029	33.3305	44.3739	13.9785	29.3666	17.3352	17.6531
						21.4451	5.34428	54.2769	57.9967	27.5536	39.5038	34.0922	28.7094	15.0855	22.9156
						43.5495	19.3245	40.2033	39.511	27.019	26.1967	17.6408	41.0731	39.1864	28.9836
						28.7607	20.7103	27.9909	28.3741	37.1874	34.7493	13.5982	29.6928	24.0122	35.8185
						43.2189	50.2945	35.9098	25.8374	15.3493	40.9843	38.6658	25.7445	47.8701	12.9316
						24.0428	25.3335	28.1274	26.5741	39.9482	27.354	27.9091	21.5405	37.8705	38.0088
						35.195	38.106	35.852	28.1718	37.1292	21.6828	30.7736	21.9369	36.9095	32.9434
						35.3319	56.1624	49.4747	22.1022	22.6977	44.5397	13.7172	23.2828	34.5165	26.5401
						37.4352	23.8531	13.8431	21.9066	46.961	26.4533	34.5571	33.1982	45.0696	21.5295
						24.0661	34.9455	23.6401	41.2318	20.9978	41.4013	39.154	24.9468	39.9884	54.909
						27.3561	35.1303	28.9712	38.9332	65.0492	19.5962	34.2849	31.9448	25.0942	12.1768
						30.1119	27.1204	31.6671	20.5002	31.2086	28.1433	25.6453	24.5633	24.4667	59.2986
						18.9579	28.5654	12.2495	49.1062	36.3459	38.4254	38.8627	38.8999	32.3041	30.4126
						25.9572	24.4563	45.2233	33.0235	22.7898	9.51872	30.3974	26.6715	23.012	29.8403
						34.7639	44.1942	39.8593	25.5462	21.1337	29.0732	35.4007	45.4901	33.7296	46.3887
						50.2301	65.0957	44.6694	9.87434	19.2347	28.2036	7.03328	37.3768	49.9123	44.6789
						54.3312	27.8563	40.0386	52.1372	34.6863	22.4129	46.9086	16.9727	51.8872	26.6586
						20.8437	43.9606	37.311	31.479	7.92641	32.0505	23.9513	25.8789	42.5381	22.408
						33.1313	49.5986	29.1003	32.4986	37.4628	25.1421	16.5272	27.5893	47.9058	10.6326
						30.4023	75.8555	27.5639	22.4777	30.7174	49.4909	37.1182	26.6864	37.411	31.0213
						34.5373	49.2195	29.3522	38.7001	39.9114	36.0053	25.658	37.4237	45.5783	51.0726
						50.3514	19.3336	30.1085	27.0727	37.9517	43.0829	23.5482	32.2562	27.4918	14.4162
						40.6766	37.2201	36.7651	27.9671	50.4645	36.9415	33.6992	38.058	24.7489	32.9547
						27.5927	17.3425	49.8415	21.0507	34.3649	32.332	42.0011	30.2499	24.9625	12.5482
						31.5042	10.4886	26.8717	27.1905	28.8581	28.6274	26.483	33.2409	41.7515	13.3359
						39.1286	22.6518	24.1628	51.1112	24.7023	32.329	30.0355	26.937	62.4404	46.1681
						30.9594	67.128	22.5333	22.9923	25.8191	36.8205	24.0698	27.928	31.7967	37.9872
						52.227	47.5619	28.681	29.3859	56.696	32.3877	39.9954	35.1665	27.6059	35.8634
						35.732	37.1243	26.4048	72.4049	37.8693	22.3413	31.6141	21.6348	29.0891	18.8021
						38.0914	14.6892	48.5767	29.433	26.461	31.161	28.8357	25.9207	22.8146	23.0607
						24.0289	43.2973	22.8245	22.8754	35.5743	37.6456	33.1781	24.3429	34.9757	45.321
						34.1089	30.9006	38.578	21.6137	28.0347	33.4031	40.4234	42.5831	36.255	21.2904
						45.902	28.3712	40.903	21.5911	26.0189	31.3033	22.7912	35.4679	33.3119	23.0686
						27.3892	51.7289	38.6944	31.1464	32.3993	39.8464	40.1545	30.3174	28.0177	15.4255
						20.8042	41.5328	25.7632	22.3318	24.8228	26.0793	39.1729	27.0527	58.1939	19.2333
						38.1173	28.3722	35.3094	40.4933	22.0056	37.7829	25.4881	46.5602	33.4783	17.408
						29.1162	6.12488	29.8898	21.5627	40.3876	26.1967	31.7694	36.9779	54.6341	11.4996
						30.1695	32.7378	25.7246	31.2418	29.2672	29.2219	29.7686	20.2714	31.7759	18.9272
						35.1198	39.839	37.2479	11.7258	26.5589	39.2587	27.218	37.8426	30.3657	30.847
						33.471	59.3778	27.6975	39.3824	27.2818	31.6234	28.1137	18.6614	41.4809	46.6955
						25.0357	20.0292	28.2038	20.2523	29.7017	32.4084	28.3649	32.956	40.4708	8.94627
						33.3267	39.642	38.1696	8.77176	38.3893	29.362	31.413	20.0283	82.6797	17.7564
						24.791	19.9942	31.3066	52.1973	40.5055	25.2742	31.402	30.7309	24.2656	45.0086
						20.5012	36.9746	45.6421	17.6725	27.7341	44.9299	6.80226	39.1719	38.2617	45.695
						32.8812	51.4184	35.7441	28.8069	44.7883	27.3724	28.1984	18.895	40.9601	17.6326
						34.27	60.9898	30.6618	21.9842	29.6796	25.9606	17.3294	30.9449	40.4739	40.2819
						53.9026	37.1743	34.6841	30.4879	27.3602	22.5765	25.482	37.4516	36.0349	17.3084
						38.807	15.4254	30.5939	35.8656	17.8844	30.6563	24.3886	41.8784	40.4896	8.85432
						29.4597	38.5494	40.6118	22.5036	39.3887	44.393	41.5718	14.3394	44.5138	35.5361
						30.5275	40.9799	38.2607	35.0024	33.3093	30.4427	17.7172	30.1758	24.4481	26.819
						45.3402	32.3035	34.1595	26.956	47.9192	9.6252	32.9674	30.7326	25.5832	25.9086
						39.9093	78.6448	30.7082	36.9439	27.7825	41.3519	27.755	31.7256	40.7405	44.3137
						43.7066	28.0681	27.5624	48.7358	25.1125	27.3857	39.9901	30.0984	28.428	22.6561
						34.154	53.9144	44.102	34.9099	28.5561	33.9527	34.6276	42.3818	34.1901	42.4084
						26.6788	35.8339	24.5527	26.2581	25.3933	41.0231	36.285	35.3183	33.4374	52.1508
						29.6656	47.6155	28.7632	16.4026	29.3661	28.9287	28.2595	30.4134	17.9487	38.0073
						32.7719	9.48979	16.9654	28.6724	26.1764	32.8504	28.9919	29.9046	16.065	43.1678
						20.4209	37.1868	38.4227	39.3814	42.4766	32.3838	27.5433	24.0814	49.5363	45.088
						34.0089	19.436	19.9427	31.4011	24.5622	43.0107	93.8025	29.0527	41.4605	44.4156
						49.7249	26.8642	28.6332	24.6125	49.1941	25.5089	24.0662	25.9652	38.1864	46.8922
						40.3497	34.0777	30.6957	25.3568	41.3463	45.4846	26.1512	42.762	32.485	45.8094
						30.669	22.2439	43.4246	23.0381	39.8508	23.0417	58.2362	19.8285	25.2418	31.6815
						22.407	15.338	30.4518	22.9825	19.7732	28.2171	18.4143	48.516	43.8572	37.7442
						35.565	33.9966	29.6096	25.1197	33.8977	23.4425	25.346	46.1315	33.6465	28.5437
						39.4745	45.7679	29.1948	38.3137	28.6892	50.1015	33.8456	23.249	32.1322	29.2191
						16.2256	30.2483	22.0161	27.9176	29.1711	22.3126	41.5785	55.2522	36.7271	45.5408
						19.458	21.9719	29.8606	17.5785	32.383	19.3116	42.3831	39.0863	35.8882	24.129
						40.4516	47.3512	30.6822	48.6653	33.0907	56.2458	23.3528	37.0343	26.8279	10.274
						30.3953	42.3429	56.7071	30.4242	28.9179	33.2739	38.8894	23.1821	49.1028	50.447
						31.0267	16.2046	48.4369	35.748	35.497	30.2427	34.8628	38.0491	32.5457	34.5286
						33.732	50.1552	26.0752	26.0434	32.5588	34.3731	36.1337	23.1147	49.2713	46.8689
						72.1484	38.5291	37.6795	45.6804	28.6969	34.6499	27.9467	28.0351	33.3391	24.3723
						32.3594	42.8087	35.1455	47.2191	25.2254	40.3431	25.0486	36.9957	28.2672	57.3745
						17.2389	27.2183	59.5076	28.5429	14.0472	42.7903	44.4273	28.6301	39.5817	44.0512
						36.5417	25.6643	21.9663	49.017	37.4888	25.2102	27.6404	47.5311	33.9633	35.9636
						44.198	21.0348	25.4339	24.5714	22.9948	21.6538	40.0426	30.1603	11.9008	12.5619
						42.9478	24.832	28.386	20.945	29.3148	21.9569	47.445	42.3537	22.3729	16.3071
						38.0143	10.8389	38.3337	36.4313	38.3367	23.0862	39.3454	31.1395	55.4729	30.6432
						70.6763	27.3587	60.9575	29.3936	52.3107	37.8507	25.4077	62.5186	32.6741	26.1838
						21.3491	25.6959	32.1137	49.0674	36.2325	35.8941	17.6868	29.9022	45.0066	48.2334
						34.4325	64.8136	26.8401	35.9538	35.2873	24.6347	33.299	38.5338	24.06	14.9032
						27.5039	63.7704	20.1383	34.669	32.0723	17.9451	42.4326	33.402	38.6703	55.1225
						40.5146	17.9398	26.7548	40.6404	21.5279	19.8476	29.0895	29.5474	11.0213	42.9846
						40.2178	21.0249	36.5709	39.1018	39.8962	36.1771	24.2402	27.4906	31.9551	13.1474
						32.6843	35.5128	51.6321	37.6639	29.2712	27.1348	52.3072	45.3429	28.8252	34.8236
						28.1008	53.3155	21.906	39.0305	31.3122	29.2089	31.0927	37.2323	38.265	25.975
						29.1971	20.9175	22.3357	80.4051	43.2899	21.7954	19.1433	37.8475	51.0649	37.2288
						59.3059	19.1936	28.978	28.7003	38.6871	19.5348	26.1399	36.6224	39.5977	27.5503
						43.2087	34.3162	37.691	46.3262	37.4392	35.7832	20.0827	41.1627	45.0593	51.6639
						63.0046	62.7464	33.4408	28.9595	27.6858	40.4161	20.031	25.2652	28.5142	12.5069
						38.8237	41.0028	69.8278	36.3783	33.38	38.1962	31.1696	26.8763	33.7465	40.3803
						39.0031	84.5266	41.0913	24.9265	39.9285	28.6062	15.7765	33.3622	28.5164	41.5661
						49.7575	40.2151	25.5433	37.1856	38.3283	35.9151	35.5259	21.3875	21.6555	68.1912
						42.183	37.7733	26.9747	30.5476	33.3497	33.2427	26.5631	30.4571	27.2784	37.2543
						34.2697	26.972	50.8101	36.5873	29.5036	27.996	17.3174	20.5275	24.0983	34.5021
						67.1854	43.4003	39.6411	52.3978	28.9782	36.4961	16.9978	32.4495	41.001	40.1511
						36.19	42.3088	25.0307	41.3328	29.7237	49.4406	17.5715	22.0912	46.8619	19.1884
						38.0784	14.8691	26.6832	39.54	24.8029	26.6744	39.6262	37.2629	31.8296	20.0635
						29.3202	49.4536	17.0318	10.3071	31.3346	42.1366	32.0818	34.5423	30.327	15.6916
						42.9782	25.7437	38.9825	30.2228	41.3755	48.8866	25.2412	48.2379	38.2936	36.5051
						40.359	23.8821	10.0247	37.4198	73.7356	37.0234	14.6897	38.6229	31.7061	44.3511
						41.2161	25.3092	29.9994	38.4043	29.7275	26.7442	18.4435	26.7431	35.1745	22.6331
						47.4001	19.2054	28.6721	46.8384	44.3224	24.7619	16.2261	75.148	26.5874	34.0057
						34.3476	29.5759	40.5551	23.2479	29.0423	37.6839	26.9476	21.3005	48.211	16.2812
						15.4488	27.5095	41.2933	42.7133	9.5144	41.0347	22.8552	26.8972	37.7886	24.8191
						41.727	45.8223	26.9245	33.2927	18.9009	37.906	29.1234	29.6206	17.3176	45.5006
						40.0862	18.2052	36.6047	31.102	39.1333	18.6625	22.7779	33.2584	22.0387	38.8918
						25.621	16.9548	42.2909	41.2793	19.9259	30.5434	28.3061	41.8364	44.1336	59.6577
						37.3632	33.6501	37.8324	30.7025	27.7712	30.4268	37.8611	30.7491	44.4878	19.1522
						32.7533	50.726	24.8575	28.9678	38.9806	29.5334	34.7512	34.205	26.6203	48.9188
						20.9463	21.681	24.3581	21.0643	31.5979	23.2479	27.1201	28.1991	52.7732	57.3637
						44.8957	13.9155	34.2527	29.2487	23.8666	33.7033	33.3767	34.3946	41.7962	9.77135
						49.4426	51.4689	28.1121	46.0247	50.8572	20.5291	51.4717	35.338	33.1362	26.4929
						51.2566	10.0264	39.6683	17.8778	55.6988	22.0203	24.1746	28.5224	29.5369	29.1372
						41.2017	26.8516	35.0859	39.9815	35.0026	43.6402	31.6625	27.7876	32.8367	32.8252
						28.8241	22.4104	7.67814	26.9223	49.7697	23.8584	29.0812	36.585	29.865	43.1379
						43.5966	20.6756	27.045	10.9825	26.7036	27.3414	50.1017	46.852	59.5092	24.068
						37.4621	37.6223	22.6829	37.1346	32.7991	24.3099	39.5301	53.8596	41.562	38.9418
						25.6551	22.1294	37.5984	37.0476	6.09972	32.512	44.6551	43.1844	33.239	56.0794
						32.5336	17.0543	26.5371	25.5158	31.5437	39.8117	38.8529	31.1479	31.6819	75.3358
						33.0437	22.1655	34.7719	24.8533	32.096	39.8313	39.7194	20.9106	33.2663	17.9912
						17.5686	45.6687	20.5782	27.9059	32.3486	31.6709	39.9935	26.7053	20.6126	39.3717
						29.5028	21.7326	22.9523	32.1871	29.504	32.7428	21.9335	32.8902	28.7515	16.6717
						27.1832	26.0345	36.0987	24.6136	26.136	36.2191	26.3719	33.1409	34.8375	55.0909
						33.8672	26.7053	19.1968	24.3728	22.6777	40.7037	34.7472	15.4608	30.8799	20.1986
						29.9189	47.5614	43.6344	43.6687	16.4131	30.3111	41.2969	42.6865	49.6695	18.2858
						31.2584	22.0704	39.2101	35.487	25.6678	38.9639	33.6013	32.9047	36.5613	54.2857
						45.8208	69.5523	48.8762	38.0737	30.9154	28.7497	29.3656	28.5136	46.6016	19.0376
						41.3975	12.4894	35.8253	42.001	43.8362	23.3147	23.0647	30.183	39.6588	9.68208
						21.2099	29.4544	32.4269	29.3244	36.8393	22.2633	30.2947	32.1118	36.215	32.2297
						21.6464	57.0556	28.3657	48.362	26.9537	31.4303	24.4164	33.7897	21.3884	16.3672
						35.6323	24.4297	31.9611	38.2984	25.9037	27.5634	23.7195	27.3145	27.7423	16.2478
						27.3575	41.0807	28.3531	39.3995	27.2204	26.4395	53.0044	33.7022	36.9963	32.7141
						34.8981	13.6189	26.8108	25.999	31.8249	23.4128	28.2278	39.0772	54.6721	46.4777
						45.8333	15.8104	23.6065	20.55	27.4015	33.1322	35.1952	26.9091	40.5822	45.5394
						44.2705	24.0972	27.1979	48.1276	41.8549	35.7544	28.001	27.1375	44.603	21.0344
						30.062	42.1191	36.8532	20.1593	30.6668	29.8262	44.9725	49.0919	42.1963	22.5805
						27.2239	38.4392	6.57468	24.9346	9.73139	41.7346	24.893	39.3551	20.4881	60.5265
						26.8151	24.7034	23.9435	28.6531	36.0932	23.3511	35.8317	45.8061	19.2985	17.6719
						35.2727	32.7505	34.6838	20.1513	29.4683	38.7178	35.0434	25.7866	24.4216	18.0877
						28.8059	23.3365	40.3742	23.2053	32.0967	44.4888	24.8083	16.6622	29.1374	18.3381
						48.0779	21.5259	17.7133	31.4404	61.0903	27.6988	20.2873	35.4485	36.6565	31.1148
						21.9005	36.0138	29.9901	36.0297	35.9148	24.1637	14.0447	29.1571	54.9024	29.4997
						29.6971	11.5237	50.4789	42.4209	23.5787	38.5432	22.1516	25.3735	21.4209	23.1341
						33.2317	71.0493	33.5988	36.2351	30.9675	33.3417	25.4601	44.7272	25.5877	45.9163
						31.4263	36.1654	23.3694	45.8116	27.1191	20.8379	32.2346	23.329	32.0906	25.1292
						48.1984	23.4537	27.4247	36.2488	50.8439	25.7885	29.9725	27.1076	19.495	38.9544
						32.0281	47.4802	41.225	33.6705	21.8343	36.2449	35.3996	33.5627	37.7771	31.1955
						50.084	31.5908	37.9247	49.3514	27.0329	24.0262	29.789	24.1641	45.3701	12.4188
						51.1944	36.832	49.2746	44.9076	36.899	50.9998	28.3682	42.0238	42.6245	23.121
						31.2358	39.8764	42.9429	62.5151	26.1872	19.1196	36.8038	39.6907	35.9707	38.7669
						33.795	55.8402	21.9072	40.0181	49.4188	38.3676	31.269	37.9474	24.7221	56.1666
						26.4729	54.0154	42.8501	31.1955	25.67	20.3481	34.6071	25.7519	35.4685	35.8163
						27.4265	23.406	35.7427	46.4611	27.4169	34.9126	36.548	25.1831	44.5799	12.1532
						28.5834	11.9168	43.4138	57.0753	35.8796	36.4936	33.8472	39.5261	31.4253	15.4973
						28.7095	27.8886	32.0879	22.9391	32.6812	19.6917	31.0523	18.0397	33.2858	47.3047
						39.6507	25.9766	16.0024	48.7323	5.86836	40.5708	26.3686	33.5228	30.3638	29.0809
						24.4071	26.988	42.0318	32.3468	25.837	37.2383	24.4485	20.6446	32.9822	19.779
						27.0073	25.3092	37.0306	21.614	51.0008	43.2196	22.0148	31.4921	37.456	28.8187
						41.7342	32.2126	27.4704	44.6219	43.4648	24.9279	20.3987	35.6221	35.6109	43.9432
						34.3572	34.1739	30.7666	41.2712	38.8612	34.4909	36.866	35.403	32.3506	14.9471
						25.4683	40.2485	51.5761	24.3864	49.5119	28.3891	30.891	21.2861	28.3552	42.6184
						45.6698	25.9233	28.1355	64.7557	27.3472	30.1265	32.8516	21.9234	45.5608	28.255
						45.4363	41.7933	13.1603	36.8611	29.9706	20.6521	27.9027	28.7176	40.487	46.7256
						41.933	24.6413	30.5192	39.0494	32.447	28.6934	36.8657	24.0841	41.9794	58.8586
						32.6838	37.5767	20.2154	39.0133	28.7874	27.6228	37.3789	48.4756	28.2216	33.3053
						38.0866	21.8143	25.6223	36.7275	34.1045	20.786	26.0489	30.9461	25.5659	31.9155
						49.1732	22.1273	26.4636	49.3977	30.1173	24.6914	21.7767	44.8779	27.8515	39.1483
						33.807	33.4708	20.0391	20.7019	26.9145	52.1521	35.9557	25.4998	23.1933	34.9952
						23.1621	27.9538	37.0678	37.2132	35.1824	38.673	26.9883	30.7787	28.509	20.2946
						20.6671	49.9358	28.0569	26.4937	20.944	13.4035	22.1856	21.8784	78.8332	25.2142
						51.2353	42.5259	23.5322	43.4948	28.7095	28.6519	24.8066	16.2426	21.9662	51.9677
						28.7838	28.6463	41.7605	31.2568	37.1017	24.638	37.1356	29.2304	36.4173	37.5809
						20.5915	25.3435	30.548	28.1716	33.4408	33.1384	39.0179	22.01	36.1901	22.8492
						38.5018	33.9711	36.0107	22.5898	37.32	38.9969	45.4176	22.6107	26.8082	48.0434
						43.3542	36.9586	31.2973	35.8828	22.4767	50.2426	35.4778	26.8726	38.1131	36.4719
						36.5579	54.1415	40.4958	28.723	48.4645	14.9403	43.0632	34.4194	28.3181	31.9598
						34.9053	37.6634	24.3382	42.9058	25.3312	33.0132	29.5314	45.6945	43.0381	46.0498
						34.8293	20.5497	33.9394	20.921	39.3947	41.1772	29.2181	44.9804	42.4725	54.6304
						37.4409	25.4545	28.9281	36.4362	24.5587	48.9183	32.3618	23.6564	25.0497	34.4047
						33.5021	23.2656	28.7364	39.5948	35.9354	23.2845	57.1573	32.693	32.5477	32.5417
						39.4846	46.8296	30.7607	37.6228	10.4023	14.4709	36.1745	29.3394	32.9451	48.5125
						33.7805	38.9299	33.7724	27.2207	23.2571	32.3672	18.2186	29.6651	37.3398	31.7075
						44.1179	40.4113	43.8204	44.7492	32.2763	39.0286	46.422	33.3305	55.3843	49.655
						26.8795	18.415	24.9725	33.3151	30.6618	31.869	27.0165	34.5827	30.9212	60.9403
						26.3571	27.3474	21.737	7.77444	32.2105	34.2649	25.7821	27.0639	27.2781	19.1234
						38.6792	10.9993	46.858	46.9494	41.482	13.5351	35.1707	25.6271	26.4122	43.9452
						31.0055	36.7095	38.6543	34.4499	34.1088	16.2771	23.7548	28.604	39.5543	11.576
						46.9233	11.0928	32.0226	22.2237	39.1263	32.4743	26.1373	42.3603	32.3997	13.6332
						31.655	32.2745	30.728	51.9408	24.6816	62.986	48.001	27.571	43.7637	16.1245
						27.3686	58.7834	39.0537	23.9267	33.8754	30.2609	40.1325	23.3299	34.3718	44.236
						23.8244	23.5532	44.6083	27.7334	35.2365	31.9754	36.1894	31.2529	18.2206	36.1523
						30.1182	49.4732	26.4371	40.5678	43.0056	49.1015	43.851	25.3048	32.4731	31.169
						49.9826	26.841	40.4391	28.0244	34.1857	31.8439	20.5339	23.1525	33.4334	53.9988
						27.9474	5.71471	27.6925	36.8792	59.8327	26.9145	40.1997	31.3602	50.932	22.1648
						24.1301	34.3518	24.2501	19.7778	42.4735	31.1058	22.0263	44.9297	41.2417	58.2749
						28.2246	72.2201	21.744	30.176	7.91294	26.6759	33.7129	32.4631	29.6484	16.8818
						28.1191	24.3451	34.3797	24.2106	39.4795	40.9412	23.7437	47.0214	50.4509	46.7442
						44.5777	35.9733	25.3795	31.0177	25.2666	24.7281	47.9693	47.1398	24.2512	48.4584
						28.2299	91.2918	20.5339	25.5635	55.6029	18.773	29.5012	31.7549	20.6081	14.238
						36.907	23.4716	44.7753	32.5525	26.846	46.2333	20.0567	23.9383	37.5646	20.2487
						42.3829	28.4061	30.5677	19.0362	34.7308	29.7529	28.0359	43.6805	34.932	32.8278
						33.872	47.7347	41.1241	47.3564	38.422	19.8943	17.906	18.2356	24.5186	49.3326
						31.7104	53.2679	36.147	38.0801	30.7696	23.8873	36.5066	41.9427	27.9751	18.7678
						37.5519	27.5862	41.8725	19.4785	30.0126	37.3233	57.45	24.6076	24.9159	32.3663
						41.1661	33.1759	31.8963	29.0276	28.8315	38.3758	21.7293	41.9537	58.5577	38.0522
						45.5719	24.794	9.06157	44.9986	34.4012	28.689	21.9459	71.5805	26.7135	30.0976
						30.7746	48.8616	31.8574	29.1364	22.7011	18.0219	44.224	27.3963	41.0959	30.6751
						20.0395	121.455	34.6157	32.6272	33.7435	39.7437	33.143	37.7023	36.4354	22.9031
						31.3912	49.5944	35.3836	27.4002	37.3746	34.8692	27.1793	29.8713	22.6447	25.86
						42.4654	75.9519	43.3979	31.3315	25.941	50.1669	34.9995	47.9261	33.3771	35.3065
						31.3364	39.2666	26.5549	41.4062	30.8427	43.9937	44.0487	39.2307	29.2273	18.325
						37.9409	37.405	22.8448	28.3983	32.3164	29.6488	30.1302	39.374	47.8435	17.9476
						29.3162	34.2257	45.893	22.3965	34.5835	19.8227	36.6438	47.3448	34.1637	20.7618
						36.8674	34.3101	30.6963	35.8205	19.696	16.3624	44.633	50.8431	25.8904	24.77
						44.1909	34.7649	40.4143	29.4952	23.4416	21.3832	37.8853	16.4096	28.4539	29.56
						24.6068	29.5737	40.0551	22.1191	27.1546	28.8974	27.0325	24.778	22.6968	22.5122
						47.6359	19.687	36.7938	35.912	33.3756	32.6255	31.7208	36.891	34.5077	35.0378
						30.1436	35.709	28.2421	28.8223	19.5476	33.514	32.0886	32.7311	40.6143	32.298
						29.4287	30.5593	30.8839	37.3399	36.7375	40.7543	34.1224	44.3723	32.2773	21.973
						40.3478	23.5511	24.3933	71.4413	33.5436	21.5121	22.0798	46.2167	27.3008	38.817
						25.8505	29.7939	56.2356	28.2775	48.6457	48.8902	24.2595	29.2453	51.8145	24.8196
						28.6408	23.2636	34.2997	38.6069	27.7822	37.1741	35.6258	23.5708	59.1483	42.7337
						64.7009	48.615	39.3057	24.0971	21.5229	20.1509	26.4026	24.8311	42.3492	22.9817
						33.9066	27.1713	34.9141	38.6428	27.1915	37.1341	24.6642	43.3743	34.4807	59.3675
						29.1809	33.4824	26.0559	35.5082	31.4671	34.1193	33.0256	48.7537	31.4605	21.2357
						50.6241	15.8459	40.9427	47.3808	28.7912	32.1648	26.358	34.099	43.8612	19.7486
						23.8739	22.6837	38.6612	25.745	24.1719	31.843	19.8816	38.5347	30.6604	86.3837
						47.9331	24.8156	30.4201	16.6501	24.1203	42.3591	34.0198	31.1804	50.6776	59.7497
						17.1165	35.794	31.5525	47.9926	22.6492	39.1598	51.3486	35.9779	30.3871	17.9924
						44.5266	33.4567	30.6087	52.0163	33.7639	23.3848	36.5377	31.9788	37.65	63.9945
						42.8121	35.5389	36.6345	27.7011	39.9451	28.3783	26.7974	41.7019	39.4688	32.6718
						28.7685	26.1525	15.8469	15.9084	25.7658	26.7127	33.8369	26.7748	34.1862	37.5104
						32.0347	14.8934	24.0359	40.0126	29.3176	27.6976	37.8282	44.231	35.0992	24.8557
						30.6308	43.2353	38.4174	28.3777	48.8476	51.0403	30.2845	38.9399	37.2256	25.883
						28.1182	44.5364	34.7763	36.9366	44.8129	37.644	32.2264	35.883	41.9867	17.2719
						34.6416	67.1453	37.1421	36.8155	40.1058	21.3184	30.7373	30.7748	35.6234	44.6545
						32.8632	58.4655	28.1762	25.3782	28.6901	37.2314	22.8768	20.2024	34.4954	22.4627
						35.2199	52.3485	34.9309	34.948	21.5633	35.0509	26.5642	29.3369	50.0551	17.7387
						38.5133	42.2349	32.9333	35.8129	38.3404	34.6386	28.4119	34.5517	21.5431	30.0565
						31.4315	14.8959	40.7288	35.384	23.1376	30.5328	32.4284	19.1903	38.0921	13.2648
						24.6964	40.7233	37.7462	15.5112	41.6673	25.1064	29.541	28.729	35.4123	17.0259
						36.4744	22.4346	38.8251	22.6778	32.8985	38.0651	28.9826	32.5218	42.6988	144.063
						41.8593	78.7585	38.5666	30.6442	27.5646	41.2	27.399	24.231	31.6427	42.3247
						49.0786	38.6096	36.7838	58.3044	28.3139	27.5032	27.9802	47.474	22.2362	14.979
						52.021	42.5378	33.8533	35.0834	36.2993	23.5139	20.3281	33.5054	35.3731	29.3895
						42.121	17.8393	28.0843	37.3351	50.8053	22.1128	39.4593	53.1888	23.454	29.2827
						31.8739	26.8491	27.2889	17.739	53.2487	49.7537	27.6945	44.6176	36.6155	17.5308
						32.9744	24.9585	27.1186	31.7951	27.5478	32.8431	39.0717	46.7897	36.9891	18.7572
						27.2235	10.3793	27.8099	11.581	42.4432	33.3636	25.6527	49.5437	21.0007	32.7618
						24.7357	8.78122	33.0063	27.6672	38.1346	32.1321	34.7616	39.6168	26.5584	44.4906
						37.5697	24.8098	7.91968	17.8826	26.1627	27.3812	28.1207	29.3959	40.1071	19.026
						30.5963	39.5194	29.1617	40.016	32.9287	31.4729	7.30318	16.889	51.5884	40.3251
						22.2706	27.224	32.3551	29.7192	36.6026	27.4513	34.7876	36.9231	26.7789	45.7677
						40.6671	55.581	29.5644	10.1932	27.9947	30.8287	37.6842	25.9552	38.9055	13.5015
						52.86	12.4589	41.0105	24.3441	36.6326	29.9094	19.8478	22.2444	22.5643	12.1199
						23.8899	34.7802	37.6195	39.6739	42.688	29.2428	30.1029	43.0964	23.0121	39.9129
						40.5037	32.6469	53.1854	26.5666	17.339	21.4107	38.766	33.7982	37.8518	32.9682
						34.5439	37.5224	39.049	33.0036	19.6317	31.0279	8.68284	54.7576	35.3593	18.0621
						34.5356	36.8509	28.9346	26.353	30.5859	57.1533	56.944	20.9914	43.952	51.3904
						32.0377	35.1325	24.74	12.4156	59.0224	35.1755	36.7634	26.5737	23.8012	18.0445
						27.8671	32.9946	29.5631	47.4115	30.1623	26.1905	24.5527	36.2102	37.8411	15.3559
						43.4661	17.6504	33.8762	23.7297	33.9517	41.7611	46.5909	51.6553	35.5163	60.1661
						31.6222	22.9585	21.2547	43.6773	40.3932	35.9631	26.4751	38.9184	30.5775	19.9836
						21.6258	31.4117	30.1113	25.9616	26.9785	39.2813	33.6855	29.2371	47.398	21.8646
						46.6368	43.9385	35.4035	27.3122	17.0115	47.0162	36.5038	36.5957	32.9483	45.3671
						48.4394	24.3513	29.1875	15.0618	36.1795	52.9616	37.7555	45.2754	45.0412	26.1847
						23.9762	19.0037	48.7335	27.4927	45.4117	27.3825	21.209	50.0391	33.5517	33.6936
						31.7521	57.8018	26.7234	33.6569	21.5044	40.9495	29.085	38.1559	28.5348	20.7856
						22.3514	17.0069	45.0155	38.1834	31.6829	21.2373	32.6231	31.864	28.0171	11.6154
						37.0635	21.5018	41.507	47.0355	20.515	71.0661	10.605	27.2986	17.9436	25.498
						40.9278	28.488	27.2343	28.0136	17.7937	20.0569	44.4766	43.1184	30.8944	20.0432
						38.2267	10.6284	49.9689	45.6255	28.2097	27.1319	29.2256	36.6422	48.4134	12.9833
						51.6281	40.5054	29.3625	42.6987	37.1393	43.274	44.7362	30.5878	23.6786	47.1899
						51.9731	21.1913	29.0997	27.7155	25.8822	39.5986	29.7381	30.4335	37.0939	18.8493
						28.4739	46.1978	52.3673	27.7178	16.8403	16.6503	39.5305	25.9993	47.6692	28.9438
						43.1527	6.21047	31.419	19.3499	28.2061	44.0053	38.7709	38.5288	55.2644	19.5064
						39.2353	34.0074	39.1038	21.4102	25.7728	17.5472	31.9876	46.7789	25.0433	23.77
						33.1255	38.9822	30.5567	22.5909	32.6515	35.5252	48.7623	39.3191	34.5041	47.6228
						40.6301	28.7937	23.2418	29.1552	48.2616	31.0068	22.7005	22.7141	25.0132	34.9415
						34.2891	35.2584	48.0126	32.4706	30.6771	43.1984	26.2108	45.4401	22.2532	44.0436
						40.35	22.6753	33.7783	37.1226	28.9132	45.8997	51.3828	21.6227	49.9997	25.496
						32.2347	33.75	39.6265	28.5161	33.0775	8.69151	25.8359	43.0461	59.1936	26.6728
						36.1315	34.0838	27.2067	39.1335	26.4504	35.8485	25.3971	25.2633	29.9098	28.2067
						32.4568	16.9355	39.6372	37.2256	29.3517	30.496	35.7648	31.946	37.316	32.9658
						47.4389	16.3324	25.2022	30.7528	27.1986	40.0565	43.2896	22.6552	33.85	23.4574
						36.0039	35.631	46.7799	28.3759	26.4083	37.6763	18.9122	42.214	24.5302	25.3534
						33.3587	20.2401	51.5693	22.2108	25.8557	42.6765	28.8906	44.1582	24.3422	26.5985
						40.9855	31.0499	36.9042	58.7499	38.6754	35.894	35.4393	51.1414	27.0981	20.1777
						34.3388	13.1275	38.0854	30.8226	34.7362	37.4821	26.2008	39.5111	30.0443	20.4639
						33.5233	31.6606	38.3029	20.4063	27.2311	34.3296	28.6312	28.6603	32.4285	50.6411
						36.3426	34.0104	34.6472	23.887	49.585	29.8393	44.1064	44.4187	36.6096	42.7408
						9.50132	25.8262	22.1638	16.8511	29.7275	37.6783	31.612	26.7141	31.4019	16.5978
						39.5409	37.5151	23.9294	52.9911	30.4799	42.6485	26.152	33.8852	32.3845	58.6824
						21.5012	31.5307	43.7794	28.9916	29.7826	32.2583	26.9038	25.964	22.5888	19.1204
						46.5634	17.3271	39.557	29.2796	44.2331	25.7196	26.2399	25.049	43.3349	33.5408
						19.1857	63.053	22.6674	39.8335	26.4695	29.3095	34.5456	19.1212	29.4889	19.593
						21.2677	17.5208	38.827	31.9386	28.7214	50.3046	7.69792	58.5953	30.6906	15.0145
						30.2997	17.2697	31.8917	34.3536	42.4579	32.3631	52.4765	46.3985	23.0212	31.8169
						34.3022	31.289	43.8704	36.6996	55.2751	29.7012	27.8175	20.7613	45.3961	27.5098
						28.9045	27.9963	43.9903	46.8772	38.8325	33.9455	52.2041	37.491	32.2278	42.5979
						19.1197	22.3364	30.6406	37.0361	28.8577	31.533	44.6615	28.4838	58.4307	90.6904
						26.1352	6.61952	50.8696	41.6253	32.4715	65.1493	22.247	32.755	25.6298	9.38138
						32.0492	48.7296	35.5965	35.2578	25.6176	34.3974	43.3148	40.1912	30.2866	36.4001
						18.2313	27.9875	43.784	26.0956	41.3726	24.3474	24.6056	20.605	31.3248	42.952
						24.2871	31.2533	32.7513	31.03	27.5531	49.399	38.7657	38.1922	26.9137	85.9982
						21.201	13.6248	46.261	25.919	34.0196	27.8758	39.8473	43.436	32.9935	47.8833
						42.7837	17.9592	30.9238	23.3519	39.9688	36.8815	31.4385	32.8293	39.7567	22.6989
						26.3449	75.5602	30.9741	31.7233	33.3458	27.511	34.0568	32.0221	22.2745	10.9531
						22.7455	28.3608	7.61698	36.577	32.6718	45.8817	39.8608	35.4885	29.1893	63.9987
						36.2931	29.276	47.3347	23.5506	35.566	29.6741	34.6466	54.5756	17.3933	29.1506
						35.2261	67.9076	54.3739	41.5586	27.9413	51.0945	39.1901	36.4956	35.634	46.7931
						40.2633	54.3541	29.6737	31.0604	34.0883	37.39	28.9291	55.8433	19.2406	31.9151
						29.2015	44.8635	34.3806	37.6972	47.4235	41.8819	32.8952	45.3899	38.708	50.3983
						25.1245	45.2456	22.9144	44.5712	37.9387	36.8516	26.9448	41.9623	29.533	48.2026
						38.306	40.9548	39.6213	34.9677	29.9336	41.8948	27.9388	27.5073	13.9177	28.9124
						33.3018	36.1421	24.2419	45.5358	35.0771	23.336	34.1261	37.7592	37.9485	16.6661
						34.7239	33.9686	30.1229	45.7099	34.2068	33.5297	24.6231	39.4887	40.2369	26.0226
						20.2911	66.239	30.8448	48.9624	34.4414	40.5996	14.3514	38.5741	58.311	13.0303
						30.7896	80.1169	37.7474	47.6019	32.3669	33.2643	24.9613	39.4487	69.619	45.5735
						30.1829	67.0022	23.7997	39.699	71.7948	39.4646	43.7418	40.7795	25.3364	41.2628
						36.6743	38.7088	17.917	32.7287	55.9499	33.9129	14.7425	24.1711	28.9595	14.9426
						28.2015	36.1552	43.7527	35.7802	26.147	37.7255	37.4755	27.3335	40.294	32.403
						32.4971	38.749	24.8748	28.2344	23.6216	23.3521	20.7201	35.222	25.5095	29.0804
						28.3462	51.1264	37.9979	30.6067	29.5923	25.7397	41.8254	37.6698	24.1426	25.3349
						34.0778	28.5455	21.3723	29.6209	34.8766	36.838	32.733	35.7147	34.3555	43.804
						26.6501	25.2986	30.7921	39.4064	40.2677	35.9987	16.5738	37.2261	35.6909	22.1708
						24.1782	18.5251	29.8035	40.582	57.769	29.2709	26.2188	18.462	39.0328	18.8081
						24.5208	26.9031	29.3775	41.1316	23.713	35.6568	23.191	30.531	30.3594	36.733
						26.1015	37.0688	26.6383	40.7294	37.6648	35.637	33.847	27.0646	32.5035	36.9284
						23.6964	23.1442	32.885	52.8357	30.2076	35.6	21.2797	48.7617	37.0246	43.9668
						23.4478	13.3117	22.0523	35.6941	29.4793	39.9755	37.4475	35.4045	27.8961	25.4974
						26.503	13.8594	38.7505	21.1305	38.5186	34.4269	41.2306	28.0986	25.1995	56.7399
						41.5884	25.0639	43.9097	29.9898	20.8067	31.822	28.2564	46.4192	30.0516	40.3829
						36.7779	28.2324	43.1124	48.1714	28.2282	22.8942	66.0153	21.4109	32.8677	31.673
						28.8682	17.3767	26.2925	38.451	24.0726	29.5744	26.1798	16.1715	36.5148	14.6546
						28.6137	31.9363	43.5569	20.6652	36.3297	21.1729	37.7325	32.141	42.7871	56.4031
						41.6804	15.9776	30.9605	39.9228	22.8924	20.4842	50.0681	23.8701	32.0012	44.2894
						31.604	13.0853	32.4056	38.5025	38.2357	35.8052	17.2442	28.9018	26.9417	16.5989
						34.1267	15.7584	48.9978	43.2567	33.19	28.6486	24.7286	29.7061	37.0931	20.6769
						32.4898	14.3115	34.8065	24.1486	36.0425	48.5558	44.8002	22.7246	28.423	25.3406
						33.5019	13.0566	33.9006	32.1682	26.9072	48.1453	20.6642	27.4572	29.2245	39.0973
						28.3689	23.8802	45.4568	41.0516	14.0317	34.9645	36.9937	37.21	24.9386	27.1955
						22.5818	16.8809	49.0732	42.4714	46.7272	27.7419	33.9084	41.0168	46.2287	23.4515
						29.7497	21.5334	21.2661	40.2127	49.0757	34.2102	35.3262	30.0581	31.8005	33.6584
						27.6561	31.4691	31.111	42.3807	24.8646	24.3415	27.8385	31.7178	34.1393	24.6589
						23.8078	14.7341	66.7192	31.9929	40.9433	23.0525	25.4314	50.7102	39.7239	33.3952
						33.9088	52.7582	9.72206	25.9509	29.8884	34.9265	21.9449	27.6078	38.5718	31.2686
						43.2388	27.8998	27.7169	31.4209	26.5292	16.247	39.4534	33.0128	18.1969	23.7875
						26.5297	25.4395	31.2318	48.4739	36.701	53.9534	8.94549	26.0858	20.0763	37.7997
						59.4098	16.3071	17.2926	16.4581	40.7876	24.5538	27.8623	25.2749	39.0988	11.0382
						33.5213	11.9718	23.7551	49.9415	17.7181	32.2981	45.2586	46.5551	49.461	74.2445
						31.661	42.0794	45.7751	32.4576	30.6955	44.2464	34.3747	41.2329	30.6728	22.9106
						38.194	36.9654	44.6048	33.9936	30.4853	40.9618	38.2602	22.6742	33.072	23.8131
						35.9604	32.7006	19.0433	33.0202	41.9923	39.1314	17.4974	37.7588	37.0916	19.5862
						28.9024	57.1032	44.0361	34.6023	22.9552	27.2024	40.2856	42.5854	26.9525	23.5097
						37.5439	20.9334	29.0936	36.1325	29.5128	12.9519	30.2336	20.7941	41.3393	70.8869
						27.8152	21.4908	30.188	48.2781	32.7766	28.1498	32.6379	30.093	28.4555	27.0199
						32.6179	41.1354	20.9196	40.4516	34.0311	42.1213	39.9397	25.0939	24.366	63.873
						35.0277	30.3189	41.9116	27.1451	36.9263	13.8715	37.5393	30.2246	30.3882	41.6578
						30.8636	28.4168	27.628	35.1775	25.4107	21.841	16.2601	33.3303	36.1868	29.9697
						39.6147	29.6039	28.8234	31.7898	62.374	66.435	29.6612	60.0495	35.1185	32.129
						26.042	42.2559	24.6877	22.619	20.3431	29.1408	25.2109	26.451	23.0583	9.94529
						36.1196	27.7427	31.2549	55.5934	23.4746	20.1071	30.9793	25.1589	30.089	23.5395
						37.262	31.3563	18.4892	27.5248	40.0124	14.9469	28.6643	29.4749	40.0255	30.2915
						39.7414	125.454	15.7811	37.9317	43.4725	25.025	60.5557	30.4466	39.787	63.3166
						24.6534	51.2196	32.141	34.4201	14.2676	36.6011	33.2249	27.1751	29.6293	42.163
						25.5232	29.7437	21.6751	8.2071	43.6677	24.2475	43.7307	41.8213	30.094	41.2767
						36.2649	28.2526	24.5226	19.3176	43.2457	33.7946	36.4439	28.23	16.5789	39.0726
						37.4295	23.6371	39.7782	25.7632	23.5277	17.6885	32.6624	42.001	33.4245	28.297
						49.7241	77.6948	28.5534	19.0908	21.7167	21.1722	67.1367	39.0765	48.7453	39.2031
						42.2305	61.9216	21.108	28.5455	16.3006	31.7532	21.7397	52.5723	33.3116	16.5194
						44.4106	30.771	30.9079	31.7553	19.981	26.0632	59.8254	29.089	33.9168	41.0085
						26.5349	20.6907	20.1368	39.4623	34.3343	35.9752	43.7032	38.8653	36.6347	36.7507
						27.5546	25.6674	47.1544	29.2235	24.1797	35.0943	26.7132	22.2304	43.4738	21.1183
						23.0679	41.7828	23.5373	31.9231	25.5698	36.1353	35.0747	27.7211	30.4824	35.0781
						43.0797	91.0253	23.573	29.7329	43.3676	46.6556	19.367	25.6094	20.9934	45.4955
						30.3499	25.0592	22.2245	12.1295	31.9357	44.962	41.2849	33.676	33.1285	12.4052
						37.4255	38.3212	38.9526	31.1589	17.0002	24.8956	34.63	30.6061	53.6794	29.4859
						37.5028	33.5491	33.4161	8.71501	34.5959	17.2963	38.9119	35.8214	36.9933	12.7163
						25.8957	16.3551	39.4233	42.7558	26.5084	43.0077	25.345	31.3357	32.8204	28.6614
						23.7945	22.61	51.0347	27.2818	34.3102	36.5912	11.5838	48.1428	20.7672	40.7152
						27.4936	47.7182	31.0713	27.4921	27.6388	29.9431	31.0927	26.5318	29.4749	33.3563
						30.0792	18.1722	28.999	15.549	31.7101	26.0195	23.3815	24.3399	13.9095	15.7525
						32.1863	31.4075	33.8484	22.813	44.2739	27.2455	40.0209	28.8475	33.6078	44.7305
						36.2808	48.6973	88.1343	21.5661	12.603	27.6518	31.6269	27.2985	37.3469	46.3056
						24.4649	38.2311	33.0398	27.7282	34.5442	38.393	18.6949	28.378	15.6434	49.7158
						38.279	30.4475	22.6794	35.0409	33.639	32.16	26.0066	20.6154	33.7161	30.9628
						25.1505	27.1577	47.3841	33.7091	64.2435	35.2048	18.7486	49.6933	51.8009	18.8715
						33.5503	19.6234	57.5466	23.665	33.7274	47.2763	24.1322	21.645	33.6598	9.16843
						34.777	34.3137	28.7414	20.807	26.4941	32.3647	30.9883	31.1681	16.4156	33.1208
						35.4013	41.1675	30.9532	23.818	43.3743	32.2115	40.4466	51.3183	53.4365	24.1957
						33.5431	39.8283	24.8983	71.2847	28.7525	21.3025	22.1918	35.9476	47.1049	14.0765
						44.1471	14.8478	37.6528	38.7212	35.7796	50.9373	49.8669	43.2023	24.0402	22.9737
						40.3102	46.7222	35.3683	27.9506	35.0691	31.5425	20.2053	17.6932	36.0625	23.4421
						57.9199	39.8412	32.9403	37.2767	22.5862	27.0676	37.1299	48.2005	16.0172	16.9053
						29.3848	45.0188	44.6621	30.6422	23.1892	21.8049	38.5081	30.9909	32.1314	59.5458
						43.3284	9.79416	19.4781	41.668	21.2668	34.1369	20.4707	40.0012	33.2164	17.6677
						46.0413	38.3825	29.4249	68.0477	19.7384	39.8657	28.0078	62.1702	49.3521	27.5184
						58.196	19.065	27.044	29.14	19.4517	31.436	25.0972	38.1681	35.3322	21.0815
						57.7918	14.7996	52.7636	39.2137	24.778	25.8665	31.5924	50.325	28.4661	10.6709
						30.8637	63.2207	13.5188	23.4786	38.636	42.1074	36.6885	43.0277	38.397	50.923
						26.7466	53.0086	15.943	23.6043	25.0818	26.1894	32.3358	49.626	40.2691	18.4385
						37.5457	18.5644	26.3961	35.655	25.1427	60.9185	41.9677	43.5627	35.9737	32.5051
						49.9377	42.3955	41.3313	41.977	24.5261	30.6747	21.9428	29.5578	34.8749	12.7515
						33.1819	22.4308	40.4316	33.6865	27.7457	27.1939	35.7811	36.5068	41.8134	14.703
						32.5301	24.1618	14.716	39.5635	25.5051	23.2424	28.0429	20.7537	40.3896	17.0077
						50.2622	18.9858	31.254	40.2305	33.7902	31.9998	35.3537	28.3212	34.171	13.5633
						32.0242	41.4166	32.2573	35.4345	24.0928	27.613	67.0417	23.9379	19.72	36.0621
						28.5298	19.8543	37.3777	28.2423	33.9335	31.523	30.4951	35.115	45.7021	52.3524
						31.1815	20.8751	20.8746	29.9076	26.8154	38.0817	41.3232	29.2329	40.9046	16.4209
						35.1927	21.9606	34.7624	18.7486	35.3591	36.4653	40.0884	31.3134	38.0827	42.2127
						26.8444	29.7947	43.9655	48.4994	20.2949	36.513	18.2371	29.5567	33.2145	44.0957
						43.6995	56.3043	24.2841	52.1386	22.3292	29.8327	27.3303	38.8795	30.1033	56.2621
						58.0574	52.7756	27.6664	46.0384	25.103	25.2182	33.2852	34.3253	22.1631	24.9354
						38.5025	24.9235	37.9072	32.1743	30.8166	24.7639	24.1776	27.1668	36.96	36.1585
						31.5188	34.9165	29.3111	25.6387	37.3634	9.85218	24.6079	34.7024	23.8316	34.0841
						64.2595	23.942	43.3175	23.9241	32.156	30.4987	35.58	41.7314	27.2733	28.4145
						37.3127	48.3918	30.7375	24.4881	21.7885	20.6133	32.5763	26.7186	39.5861	29.2405
						43.9005	33.9349	40.0087	27.8406	48.7407	19.0301	40.2702	41.1708	26.7368	40.0143
						29.463	24.2281	42.177	27.2649	41.0199	34.5921	30.8465	43.2299	24.5899	22.3788
						23.5116	23.8047	25.8649	32.0496	15.5465	30.7014	20.3229	24.4623	33.7356	39.7432
						50.0126	9.31273	33.6706	25.7434	24.2457	26.6612	31.5117	37.432	25.4616	43.4094
						30.306	29.9097	29.2325	47.3045	22.1353	38.6075	42.292	45.7326	32.7038	15.8883
						24.2468	56.9908	41.3573	38.7241	31.6667	36.2288	36.3603	22.6372	33.0287	17.7767
						32.751	10.6902	48.3821	39.5317	23.8631	44.1674	18.957	28.9387	19.2281	29.6712
						20.5077	32.1935	40.1569	39.8271	41.1316	53.5058	39.4025	47.6284	45.8961	24.3961
						37.2672	17.7687	43.0886	33.8074	29.7193	28.0517	39.1012	24.7476	28.3973	37.5929
						27.5289	50.0541	40.0119	24.6679	42.1272	44.2585	48.0167	29.5	35.938	9.75962
						64.3243	47.5483	43.6514	35.2316	33.4299	25.3973	44.5384	52.4429	28.9292	13.964
						42.1927	27.2239	25.0137	31.9024	30.4963	25.9496	26.5597	30.9761	27.6144	15.2267
						35.8051	58.6821	39.1599	32.2673	22.9144	30.6169	43.9155	26.9781	15.526	94.0429
						52.5831	23.322	28.282	30.4062	34.5696	30.3661	28.2515	43.5512	48.8508	50.189
						37.5237	61.9104	34.7987	40.8417	10.9703	36.5873	34.828	29.948	28.5612	29.0426
						39.3638	20.5595	25.1338	27.7492	49.9209	39.2569	34.6145	28.2582	33.5503	17.5521
						19.4012	56.4052	33.6347	40.864	20.2735	32.1991	28.8628	27.4548	42.3606	17.0966
						46.2862	38.4184	18.0943	44.7019	25.1424	36.684	32.4464	25.4124	35.2503	51.6012
						44.064	52.799	47.8945	28.566	33.6777	39.3926	39.287	25.284	29.0426	42.7911
						35.796	22.3391	26.3646	38.5843	28.9106	19.6713	50.9395	27.5348	31.9423	34.0065
						31.5362	25.0441	24.4755	32.9005	46.2309	38.3508	27.7461	35.378	41.8533	37.607
						49.8377	33.5868	25.9858	31.9902	14.3623	28.3911	28.3624	36.3977	26.3074	32.4508
						33.0721	23.5351	28.5627	39.4744	29.6764	40.3677	29.0165	25.9397	33.131	46.5146
						33.5749	22.2837	34.7864	34.5255	22.156	30.9856	26.9503	26.1625	34.5605	82.4778
						30.6142	51.1321	26.3523	23.2583	34.2584	39.4829	31.2602	29.5978	33.4607	28.1772
						38.6622	30.8936	46.09	40.3211	31.4186	48.5928	24.948	23.5372	26.5891	9.56419
						20.2391	48.692	58.0351	33.9995	39.6004	50.9827	31.719	57.3405	43.0766	46.6623
						31.9801	43.7438	24.4013	40.0849	37.157	7.33121	9.86532	21.4004	23.6215	39.9594
						35.5018	51.2015	32.4224	35.5673	36.4049	31.1142	26.1212	33.3619	41.7891	47.8032
						25.9391	29.6705	33.1714	34.3634	27.0313	31.9073	19.0811	27.8636	30.4735	22.5723
						38.7665	52.017	22.3617	36.7151	38.4783	31.4249	25.2518	41.281	37.0732	31.8783
						21.8748	35.3383	41.8971	45.1593	47.6458	47.3559	33.2749	20.0145	35.3923	35.7899
						23.1539	26.5154	32.289	37.9175	21.4507	43.9879	23.4965	30.7337	41.4566	22.9061
						36.9204	49.3557	39.5503	46.937	8.57067	30.8362	41.2586	26.5211	24.8417	24.1579
						43.9268	36.7552	22.9489	27.5213	43.6246	29.4019	9.49642	28.171	43.1019	22.5873
						33.8206	33.5438	28.0204	20.292	37.2183	27.3223	29.4114	30.6822	33.9764	84.7478
						19.8683	24.8222	40.9541	32.4563	28.0558	30.3841	37.041	37.9567	28.1644	37.7418
						24.6824	72.0786	42.4289	30.6995	15.5672	24.5704	23.0659	45.2149	27.5421	17.7089
						26.4781	50.7554	27.545	30.9115	39.744	48.4782	50.9254	26.005	40.1039	46.8986
						54.3345	40.223	21.8701	27.0346	23.365	36.1299	23.0452	28.3215	38.7536	37.78
						43.0332	24.1337	35.9098	32.5327	41.9434	54.6537	31.0795	37.293	45.4139	63.3142
						33.2925	36.8153	21.1581	40.6605	34.446	23.663	43.1192	42.3907	30.0848	31.3052
						27.8878	36.6663	30.6578	30.2192	29.295	36.8551	19.2455	43.6045	32.8106	12.1028
						53.4324	35.3433	17.7377	27.6526	21.6876	32.441	28.1494	29.4493	42.7613	23.67
						25.0327	31.3362	36.114	34.376	44.8796	41.0236	21.3	29.7697	15.2059	15.3549
						28.6677	26.6951	44.4091	17.1094	40.7427	26.8359	31.3257	37.9159	29.4039	26.481
						28.4257	36.0525	36.3727	29.8225	44.0516	28.621	13.2101	36.8389	57.5862	24.1755
						29.2751	23.2551	37.6973	28.9416	47.1252	29.2311	40.0889	23.3116	27.3914	55.5888
						23.2346	38.5594	13.7179	37.0699	25.8723	64.8503	27.5917	45.2934	24.9338	14.04
						26.4324	38.0193	14.937	42.0678	31.0962	29.5461	40.9638	20.2427	45.4691	28.9139
						41.7645	19.303	38.6779	35.8604	32.1339	29.9014	30.3661	27.5033	36.0458	29.1114
						62.131	41.8358	16.9105	36.0293	47.6191	28.6276	34.4724	25.5448	31.7214	51.9443
						38.224	35.4514	23.2699	34.3611	27.8309	26.1694	34.5671	46.0811	39.5429	35.581
						27.7819	14.7453	15.722	8.18912	21.6077	37.6847	25.95	28.0912	36.3312	16.3126
						22.5282	33.1481	47.3911	54.0486	30.2525	12.2228	35.8875	18.4789	42.6301	34.1764
						23.908	15.1438	27.9061	39.114	27.7406	34.9916	34.0121	23.1292	25.9622	37.8633
						20.7904	10.8992	20.802	38.518	8.08837	24.4617	29.9142	28.8501	18.5543	11.6114
						29.9477	28.0765	24.4277	11.5574	30.203	27.3663	55.0156	36.45	20.973	30.9758
						22.9258	9.87513	41.7313	32.269	35.5255	26.7391	19.7791	47.9726	26.5894	13.8002
						37.4805	35.1182	18.8462	37.5448	26.9064	24.9675	26.0437	25.5889	38.6239	68.3049
						18.8122	24.7353	40.0635	7.43786	27.9222	37.4623	24.0448	21.4676	28.9182	20.0605
						29.6519	12.4856	26.0604	38.7271	23.9147	39.6058	29.6107	63.625	21.0485	36.5877
						53.0717	29.6856	21.0644	35.3484	20.0585	36.4838	32.908	43.2455	31.8643	41.1868
						31.273	35.8992	28.178	35.0982	40.0432	34.8864	23.3835	49.9127	46.6602	63.488
						20.0447	34.9058	26.726	37.6487	23.8671	27.3564	34.7949	38.6896	33.2629	32.6581
						21.6339	18.955	16.0574	44.8615	44.2252	27.2076	7.23237	27.7183	22.7113	46.4608
						50.8295	34.9331	38.6943	37.0563	39.8832	31.6219	40.4243	27.3145	21.4152	35.7916
						31.7734	21.9959	18.7033	44.2521	21.2176	37.4407	23.517	41.1875	28.7222	19.8813
						31.0087	32.4664	26.5616	42.005	25.2883	26.7497	36.539	30.3588	36.0525	57.7515
						41.9016	30.7054	36.636	29.9665	28.7312	19.6574	19.2387	25.6498	24.5589	88.7245
						41.0442	44.0604	41.6542	31.5141	36.8528	24.8887	37.6919	40.5018	38.5656	36.8654
						31.8979	29.9961	19.7027	26.4006	44.2543	26.1847	20.605	34.5261	39.1939	39.8895
						34.2409	21.8526	31.4753	45.2216	40.7079	24.5226	29.9924	27.5251	42.2653	33.8321
						35.5049	16.6136	37.9086	33.7059	24.468	30.0641	42.1155	47.0529	27.1377	39.4738
						29.142	14.1698	18.9129	8.50274	40.5869	18.945	25.7248	35.1397	39.2783	16.3506
						20.0008	28.0403	16.5561	42.375	34.1942	27.5738	40.1495	20.5783	21.3153	24.8561
						46.7955	34.3301	32.6355	24.3469	30.2767	27.6985	24.5879	37.4996	40.4029	32.4291
						31.1702	49.9016	36.2681	26.2544	45.2236	27.0376	47.8652	37.2722	35.1253	28.2511
						51.6523	41.0343	39.7341	32.5529	35.5102	38.3601	29.7457	20.248	62.8339	59.2865
						36.1334	61.9343	22.4177	31.0953	8.69314	23.3605	28.3905	39.8053	38.2255	48.589
						52.7113	13.0123	36.9361	34.5666	33.9091	36.2542	28.2467	49.0722	45.5288	30.8015
						34.2111	49.375	49.0043	21.1183	33.2952	20.0006	17.3404	20.1275	29.2496	28.8918
						34.8368	36.3168	38.5959	21.9532	29.2101	27.7338	29.6805	19.1953	44.3656	29.8721
						31.9503	24.0673	26.4249	21.0914	32.7018	20.4657	25.3215	30.4982	25.7191	35.7493
						21.2481	32.7133	49.9366	33.4276	27.2249	16.1556	50.5463	39.9356	41.9057	43.8335
						35.5329	39.061	29.8987	29.359	40.5	26.9964	32.4708	19.8804	25.4706	18.6911
						48.4501	50.5826	11.5155	43.23	26.4331	35.0472	36.2971	30.6831	28.0861	16.3037
						41.9108	28.8326	28.1518	27.2265	27.8817	24.3583	34.1925	42.9156	24.9455	49.9425
						37.2583	60.0668	46.8289	20.2109	37.7891	50.8398	36.6559	17.739	40.2176	16.9115
						33.5458	48.338	37.8302	8.4871	37.9658	34.9058	36.4781	19.0966	47.0679	55.7562
						29.3103	33.6612	25.0224	26.8724	45.8058	42.0548	23.7079	23.0124	34.1849	22.4932
						34.1378	16.722	38.6524	27.3943	42.9404	32.4321	30.0495	27.4834	35.3969	28.0004
						42.4344	26.4338	25.8502	29.3811	21.4256	29.8317	34.4183	33.1328	26.5491	15.6901
						32.5137	40.1035	29.493	30.4473	41.5136	30.219	31.8855	42.427	46.4162	16.3526
						15.6843	51.3297	24.9543	20.9123	39.6992	35.63	36.7166	15.2062	24.5066	22.1691
						14.3767	28.8277	26.5378	40.3116	25.7703	29.8144	25.9177	35.7041	24.8718	40.368
						20.8267	69.4889	43.7987	42.7066	8.36811	28.6574	24.3647	38.0168	47.4359	40.3491
						33.4626	40.5236	29.326	28.6791	36.5256	27.923	31.7533	53.4487	32.7523	28.495
						42.9493	48.3619	35.94	47.443	29.9971	9.14672	28.2529	59.0237	36.3518	32.7183
						33.8259	34.0772	35.1723	36.2942	36.7561	39.5773	22.1539	38.2951	30.2262	27.0687
						25.0974	40.1994	28.8624	24.3786	34.4032	28.3427	35.8078	31.0087	25.953	20.048
						42.8768	46.5949	37.6014	49.0574	71.3062	36.6132	32.7699	28.1939	56.7413	19.6101
						41.0765	28.954	42.7966	37.7993	32.1246	41.71	28.08	70.9158	31.2539	62.229
						17.1462	9.90464	35.3498	26.7173	19.4303	41.511	29.125	36.7488	35.7089	31.2085
						22.5775	35.5546	38.5767	23.5308	39.6788	27.8769	30.6107	63.7792	24.0339	20.6336
						43.5997	19.8363	32.0587	8.15265	22.9641	23.5517	21.7145	36.5346	42.2913	20.2645
						30.5668	14.544	41.0894	29.7404	31.5442	28.6004	16.7648	31.619	20.5806	41.3889
						35.3041	34.0242	32.4366	31.0366	26.3007	11.2575	46.6722	35.3813	26.7097	17.7576
						39.1709	47.1844	36.9838	33.2596	20.1666	30.4428	26.3015	55.0702	30.7846	15.985
						23.407	21.117	30.8615	32.6855	26.0828	28.3007	28.4961	19.831	30.7561	22.9824
						22.8389	33.0848	35.3283	17.3536	16.2791	34.7498	28.356	51.9966	34.2149	14.2666
						32.2573	27.2304	26.0082	27.5429	24.0154	25.5052	28.6997	22.6733	33.7011	22.7994
						22.5006	31.7206	27.1133	45.5908	26.4848	45.588	34.0238	28.0648	19.5628	30.9375
						20.1791	19.2701	25.391	40.2625	20.1914	33.1114	17.1109	18.8522	30.5867	36.5525
						53.1275	10.9559	36.7995	21.007	22.6825	13.6922	31.1753	26.383	33.1949	18.5922
						19.953	26.0531	34.511	22.9818	25.7437	22.8542	39.6446	53.4312	31.4066	19.2868
						45.3781	21.7192	40.0043	38.5479	31.8127	54.1939	30.7663	27.2716	37.9122	45.7077
						30.9608	16.9876	16.5071	54.7126	13.1637	20.8734	31.3572	28.1029	53.6598	35.4914
						24.544	51.4782	58.7243	41.6705	37.586	26.288	56.0346	37.834	28.6827	16.8256
						29.2621	58.0405	30.7261	8.8636	28.8094	29.2935	45.012	31.8289	35.0504	18.7986
						41.0521	38.432	26.6118	36.3699	34.3164	29.3131	48.2304	33.9736	20.6883	50.3138
						44.8884	48.6985	32.4022	31.5894	22.0296	31.0048	23.6051	31.1122	34.2861	29.1046
						28.3202	52.5092	34.3624	39.1621	26.9811	20.8018	22.2636	39.147	33.8844	41.0537
						32.4021	12.6315	30.5202	31.0732	25.0681	30.345	42.8828	14.5153	21.3354	73.9813
						39.2751	68.2772	13.4141	32.9627	20.4864	31.0444	32.2706	37.0438	34.5278	41.0468
						22.243	8.98887	49.25	23.0475	18.9186	30.0922	28.6464	17.2088	26.9767	22.3758
						47.0712	53.6727	24.7071	16.4446	28.9783	48.9805	22.2962	30.1873	31.9164	36.089
						25.8617	17.7486	17.1526	34.4099	51.8825	21.4509	34.8508	31.0099	23.6818	31.4412
						41.8521	26.2686	35.1173	37.0386	20.1854	32.5935	25.5061	31.9388	34.8743	64.7368
						36.7235	15.685	31.9341	7.19122	25.995	32.4538	26.8295	36.9322	29.9386	37.8277
						39.8296	35.7066	47.212	40.3503	18.7015	51.7001	29.1362	16.1092	37.7811	52.6584
						49.8229	33.7971	31.0064	40.7133	42.5321	27.6946	18.8317	31.8169	42.6808	30.1398
						27.6194	56.0048	28.658	26.0912	42.9102	20.4435	21.9589	35.4847	26.5377	62.5811
						28.7508	48.166	33.4703	21.2145	21.7737	35.483	35.4833	43.2156	27.495	30.0693
						32.3728	43.1248	59.3645	32.5525	25.0847	30.8327	42.0872	29.2655	49.8796	22.9746
						20.1461	41.1851	35.1848	31.138	24.7637	36.9085	37.4718	18.4107	29.0435	42.3045
						25.8183	16.3008	40.2145	39.9056	36.1508	14.5125	27.4272	48.493	22.3678	15.3492
						22.5361	44.3947	37.519	33.1098	19.5016	32.5638	17.2246	32.5168	47.1706	35.3093
						25.7628	33.9846	19.7577	30.2027	29.1105	25.0099	40.8141	26.4037	31.6171	47.5963
						29.3147	36.4638	38.2615	43.804	33.7635	25.3722	31.7122	35.3893	25.9606	35.5972
						22.4909	20.1311	53.6115	25.3102	34.737	38.5421	38.7903	35.3803	24.335	63.2908
						19.1382	17.6381	36.1856	32.1104	23.8472	26.5885	33.441	33.1889	33.605	76.3896
						25.7979	22.7995	41.7528	30.3332	21.5479	5.62815	30.3923	23.0247	25.5688	30.2372
						30.5234	48.4707	31.0808	32.1299	19.264	33.1858	30.3613	31.5992	39.8916	26.3884
						23.3752	28.9277	43.4164	22.7817	20.1971	38.524	32.813	51.065	34.6807	46.6741
						37.6035	39.4533	6.52729	39.2701	15.1733	36.3426	28.2567	35.7177	39.8974	84.5352
						21.9472	55.7405	28.5159	38.601	22.6189	25.7713	7.801	31.5852	26.738	28.4939
						25.7382	27.9861	37.648	48.5595	61.6612	46.3156	23.4081	35.1373	41.8122	31.3539
						46.7793	40.2518	38.7582	38.7352	29.1191	41.1696	7.04754	14.8272	30.968	27.2241
						34.3775	55.5419	25.7813	20.9882	38.7955	29.0435	51.2788	26.4794	44.3081	26.9937
						39.7241	43.6079	43.3294	36.6871	35.2115	23.2403	27.8721	27.4947	36.4899	26.1977
						24.3307	31.388	30.6717	25.8684	20.1824	7.4383	18.725	16.1352	25.418	47.1682
						37.0281	41.6228	33.4978	32.0233	41.437	34.435	33.8227	38.1529	33.1423	24.0264
						33.9635	19.8071	27.2313	51.8581	30.9748	36.103	24.306	39.2528	27.6518	60.4772
						30.6898	24.0248	28.6454	31.1542	48.6118	28.9584	21.5352	31.3587	32.7499	15.1251
						29.2837	63.2137	33.9492	41.8382	60.407	22.861	29.4261	35.3611	24.7908	35.9308
						24.4916	63.4159	30.8389	26.9244	46.6221	30.2547	19.6729	43.3377	21.5633	49.7384
						28.6857	26.0802	23.7591	30.4317	44.8831	26.771	36.0963	33.109	24.798	34.2396
						24.6412	35.8383	37.641	27.8983	19.81	34.4241	40.3061	21.0348	17.2011	25.1179
						22.5136	40.1263	31.8154	33.1688	30.0258	24.2386	18.5184	37.651	46.3149	27.0356
						29.243	52.5407	23.6158	41.3552	26.801	31.7193	30.1671	15.9741	37.6862	46.4158
						51.4548	37.4532	24.8386	37.4996	32.8665	30.6577	22.2517	18.5822	56.9715	26.7196
						32.9283	18.2475	21.7127	21.9749	46.9068	25.0041	27.3385	26.6333	19.0347	32.7063
						31.1944	18.1272	18.0023	26.6232	43.6024	26.1797	22.4856	37.0212	35.1867	19.5744
						58.6301	28.4987	25.3465	31.363	34.0232	34.1175	24.6859	31.3521	23.2326	56.0868
						37.7997	22.8501	20.3606	41.9427	26.9898	12.0325	18.156	45.8683	37.1177	33.4843
						37.7471	15.0173	47.6294	26.9842	34.2262	47.6398	29.6334	51.1371	28.8898	48.7312
						36.6537	37.1082	39.5276	27.3169	34.2153	41.8959	30.6996	31.602	34.8855	25.7473
						53.2951	64.5172	35.0721	45.3306	41.8054	48.0102	24.1355	18.5058	37.8376	57.0271
						33.6374	29.6351	16.2748	11.913	26.9698	40.0915	33.1339	24.1073	26.8904	35.1346
						27.2757	20.7105	33.2127	34.6744	52.0918	51.9008	47.8679	31.172	40.6144	22.9767
						69.545	40.7801	40.6687	34.1408	20.0866	25.7571	29.0345	18.4746	29.6432	23.3692
						30.7666	16.7296	46.8737	12.3105	30.8904	35.9316	23.9036	24.4042	38.1478	48.7408
						36.0064	47.4787	17.966	20.0486	39.1193	49.4459	22.0285	27.7492	33.8523	22.9647
						9.60254	47.3402	25.7708	44.0767	6.65091	9.66183	27.9132	32.4595	36.214	15.4399
						52.4531	45.0306	32.5852	11.1537	27.8078	27.3081	21.3331	26.5171	31.2945	20.5121
						27.8459	61.5404	27.8626	39.3262	42.3581	48.0033	25.1154	31.3317	55.7323	18.316
						37.0315	69.3188	32.5877	18.2975	37.1485	28.7616	40.014	33.6085	30.5871	46.3051
						24.7437	31.3317	15.1367	29.8279	32.4989	29.4534	23.7889	18.688	18.6481	31.024
						47.708	23.9035	41.5232	26.818	20.6409	38.4951	33.3696	40.1912	24.7665	17.2497
						39.6184	48.3049	27.1362	18.847	35.5746	50.7487	39.886	23.0815	18.7145	12.5647
						23.8639	63.2533	15.5782	18.4696	35.8658	43.5071	26.5677	19.4397	36.8744	14.267
						39.6251	23.2162	84.0735	73.8647	34.6661	38.0148	36.5418	45.5521	36.8232	24.8118
						30.9	24.4458	8.88381	53.1448	43.2986	31.6795	21.9259	24.7623	31.2515	25.0394
						31.7119	28.459	29.2912	38.8042	28.109	25.2375	38.6651	19.0634	38.7347	46.8694
						27.749	38.8478	22.3996	45.4293	19.1645	42.6192	36.8047	31.6229	24.0884	36.8752
						28.3016	31.9555	29.5813	29.9706	29.836	41.8645	24.0462	23.5283	50.1102	23.9569
						48.5888	19.105	24.3362	33.0983	36.0659	25.2683	61.4264	34.1746	23.4176	13.6095
						24.8023	19.1866	25.5487	49.6957	22.9826	12.7586	41.1975	19.6229	35.91	18.284
						37.8988	23.1501	30.8064	43.2677	40.3825	21.3472	32.0983	23.7621	30.8417	21.5801
						19.0675	25.9143	23.8843	23.1419	39.2043	20.517	19.3269	44.6812	38.5984	17.5761
						39.2926	41.8835	36.5811	25.741	35.462	29.409	29.9037	28.0591	40.1267	23.0043
						40.6811	54.1976	21.1349	40.5043	41.5796	33.7532	19.8359	46.2802	27.4592	64.9482
						51.3925	50.8829	19.2897	48.5129	14.7745	40.6405	46.1725	41.9489	40.4078	21.1899
						44.7432	51.2188	32.4862	44.766	28.2085	36.7536	30.3914	62.173	42.1131	35.5519
						22.293	44.5358	37.9663	36.5345	39.6155	28.8861	30.7087	30.5123	29.6806	22.0464
						33.1049	20.3599	18.5244	41.3369	40.3481	35.0871	36.4518	37.8359	20.6222	54.5686
						41.6074	15.7126	27.779	42.7046	43.8502	28.1577	36.4463	38.7033	29.87	25.6008
						37.894	46.7287	26.9264	43.517	44.1413	31.6966	22.3119	20.2048	39.4199	42.4776
						39.0053	31.8978	26.7291	18.9245	23.8609	45.6902	30.95	37.4885	38.8303	30.4447
						49.2878	25.4423	51.7224	41.0266	29.5088	30.2868	22.0744	44.188	44.7288	40.9059
						35.986	51.6892	23.16	25.5245	20.9639	26.6976	41.3283	19.4963	38.7811	21.7299
						41.0562	37.8988	21.4495	49.3657	40.6838	40.6137	25.1896	46.2151	24.5726	26.1678
						35.5259	41.5509	37.6316	50.5294	26.6322	10.7307	21.343	19.3631	44.6931	45.5952
						36.4499	37.9412	31.0759	34.543	32.4934	45.2259	47.1132	33.8761	26.7351	35.4552
						21.8909	51.1313	9.66908	18.858	31.0908	30.6939	37.6991	32.3332	37.6375	17.7701
						24.1669	23.7355	40.0065	32.0943	50.5419	27.8922	28.1368	22.883	40.4016	19.1658
						22.6844	40.3772	37.3158	51.3002	26.8556	13.0026	30.059	61.3249	23.3686	23.6296
						27.151	61.293	24.0844	45.0539	30.9393	35.5397	26.7392	24.9108	38.4954	33.5248
						25.9178	22.5696	25.5656	19.4694	32.7635	28.0687	30.9894	40.5011	27.2857	58.5873
						38.0699	51.0223	36.4342	18.9114	86.0843	37.2113	40.7508	27.2079	38.5365	11.046
						22.7158	18.4467	24.3893	28.682	25.7033	24.8163	36.4038	32.6119	48.5345	62.5026
						24.4685	31.0506	23.7099	26.7187	40.083	26.3414	25.0331	38.1046	33.204	43.5702
						17.2034	19.8085	37.8174	34.6581	45.6732	16.3652	27.7479	39.9695	34.745	26.7664
						38.8401	39.4544	38.9974	29.7445	27.6343	41.3459	29.7211	19.0694	30.7525	32.7704
						46.6282	38.8493	39.3013	40.5725	24.0857	40.4519	39.9659	20.8352	28.2777	17.8777
						29.6979	36.5101	31.6041	24.6804	29.7418	30.1774	28.9897	32.1378	24.9872	43.9804
						24.8862	24.3396	41.7593	31.1527	26.484	28.9045	30.6027	24.9394	36.3133	38.7526
						28.0098	25.389	55.636	45.7295	37.1611	42.0566	32.906	31.5929	20.4618	8.97546
						35.6208	13.435	38.3062	48.4153	30.9447	23.8054	9.64643	29.051	22.6574	12.3579
						32.7489	60.4089	36.1158	34.6014	50.3259	16.7127	24.7024	41.2209	34.7447	13.1148
						42.1532	17.2138	32.0722	42.2708	49.3105	27.3762	31.4086	35.7003	40.2855	67.4065
						24.197	56.1147	40.2011	50.7957	34.4417	30.9714	41.482	27.379	29.0926	60.059
						37.274	40.8036	35.123	30.6464	25.9276	34.9553	26.3717	28.0823	25.9778	55.1535
						36.296	5.67721	29.0157	19.286	23.6093	32.6867	22.4515	21.0801	44.3677	13.2765
						25.3792	36.8777	34.0995	43.4582	41.8182	35.3487	39.3507	52.1758	41.7087	13.2545
						32.7219	24.7935	15.082	41.6783	32.616	22.069	30.7576	28.2674	19.4431	68.0605
						26.9757	60.2531	34.7313	44.636	31.9742	24.2372	25.1927	48.6519	46.0552	45.7515
						28.7233	24.4043	29.9363	19.6832	33.6673	26.7293	27.82	40.9554	29.4269	23.5079
						34.8962	36.2402	26.7877	35.9329	29.2378	39.3917	41.6777	30.5859	51.0623	87.4578
						47.4098	70.8265	26.1994	30.408	27.9515	30.695	31.2408	50.1019	34.9914	34.6869
						29.9016	19.0814	36.5237	37.624	21.3313	18.8202	24.492	46.1424	33.512	22.6467
						22.2147	27.8425	28.5385	49.9776	27.2151	41.2889	27.9663	46.2777	30.1947	10.2693
						26.1701	50.6312	55.8089	48.7488	22.3887	30.011	33.4243	41.5734	24.4767	32.9307
						15.7769	38.7393	32.7376	27.8528	43.9732	38.0968	28.9085	26.0638	23.7125	21.5866
						15.0238	32.9162	24.471	47.9615	36.313	32.1536	36.8362	35.1288	53.9154	22.1659
						31.3087	37.7914	22.9953	34.8748	17.7077	30.1845	27.3034	32.1206	27.2784	39.7325
						25.3697	19.7728	32.8172	21.241	31.3275	44.2964	31.3209	33.205	19.8013	39.6274
						38.8855	54.1281	44.5932	21.4663	20.2784	31.549	40.391	30.2332	38.9144	44.4416
						38.5143	11.3084	36.0654	37.8547	28.5763	43.7838	18.0265	25.9436	28.9682	82.1687
						40.4256	20.338	28.1528	60.5153	27.5055	22.1021	24.3277	38.4903	40.0994	36.076
						39.0674	38.3669	20.484	27.6696	28.3556	26.0811	23.646	31.3958	21.8217	12.677
						36.8962	19.8491	25.9132	49.5623	20.3716	35.6922	37.6014	42.7901	32.0518	43.4057
						33.7268	55.841	22.347	25.8669	32.5693	41.3814	35.1953	41.7147	21.856	32.4478
						33.2218	33.0613	28.0556	27.1985	34.878	31.8077	28.473	28.0351	29.1675	13.3601
						34.7372	33.159	22.1615	26.0417	23.1819	41.5815	33.0635	33.5015	35.6393	53.7411
						27.2716	35.7325	31.9373	54.651	22.4973	29.9432	23.5946	40.0759	37.9827	12.7829
						36.1039	41.747	18.954	25.2978	39.2233	22.4602	37.6956	29.8999	25.0486	27.4678
						55.5162	33.3403	27.861	22.6838	40.8936	30.459	28.9209	15.0219	25.7062	33.8892
						38.9721	23.1808	25.8016	6.76213	29.3546	38.6074	23.4272	31.9888	33.604	20.7861
						21.857	26.4197	63.6366	44.3083	48.6871	6.69559	23.9069	36.8588	34.1152	20.8653
						26.3134	27.4979	32.5841	26.0223	25.0805	31.9352	31.3905	34.307	53.4118	27.7432
						23.7435	28.4787	54.5752	23.8854	26.6432	23.9325	49.8451	47.3729	31.3659	11.753
						23.631	35.5136	36.6091	38.6022	28.1095	36.6979	31.5363	15.84	35.7595	32.955
						14.8706	21.3304	34.4429	45.1363	35.7236	18.7284	35.9691	37.2651	41.1995	24.2702
						44.4384	23.6728	32.0172	46.4442	27.5252	6.66947	48.022	29.2883	38.5771	27.8469
						35.4387	41.4801	48.2449	37.3142	36.6189	23.3549	40.1951	33.1119	32.7973	64.7269
						24.1945	42.3108	30.5784	42.3573	43.855	31.6318	31.57	23.25	26.0727	11.3666
						49.444	32.4844	58.044	27.824	27.4466	31.807	18.8252	36.7984	35.9171	45.6743
						35.6127	23.5754	23.7683	29.131	23.3053	17.9213	45.0892	21.1329	59.6209	28.949
						42.0803	51.9979	33.4619	24.9983	43.8984	38.7795	27.3372	20.5927	26.8752	59.1413
						51.1003	24.9056	39.0983	38.0404	29.729	36.4149	22.1837	23.9452	37.2681	17.9562
						30.3453	53.4139	29.7087	17.4111	31.6447	39.3885	12.7048	15.4571	35.063	58.5525
						33.6232	13.2264	30.381	26.6499	45.621	42.2671	43.122	40.3278	36.3887	18.9161
						42.9107	21.3116	27.2427	22.5346	31.8911	35.1167	35.3227	37.1475	22.0576	43.7471
						62.8846	30.156	65.8678	24.8289	30.8941	33.9098	18.2091	55.877	35.4624	22.4231
						55.0294	51.9263	36.7789	9.6879	30.8563	59.8604	30.1218	15.8389	31.5771	18.5172
						40.5702	20.253	47.8769	29.1431	20.991	49.4586	35.3212	18.3884	32.4622	26.0848
						47.6763	37.859	33.087	24.1941	32.5162	33.5231	37.8266	18.7115	23.2228	90.5535
						38.1088	37.819	54.7036	36.7317	21.7536	27.767	26.3074	39.0623	46.5642	19.3301
						25.7726	51.2779	33.064	17.3962	18.058	43.9514	36.4192	23.0026	45.7406	31.3379
						37.0649	38.9044	43.1856	39.043	38.4056	8.08987	39.3119	40.0843	37.7414	16.9099
						35.2969	61.7769	32.2119	49.6016	16.8437	23.1108	45.0964	17.4923	44.1948	28.0591
						39.6779	49.4262	63.5066	25.5615	27.2388	45.8181	34.6002	39.4341	60.1263	13.8681
						34.075	16.0824	32.7073	24.2139	30.3894	28.3717	18.6799	49.1009	39.0317	21.0331
						44.6807	34.6215	41.0604	40.5634	36.1124	20.0886	19.9206	25.515	34.9889	14.2253
						49.0712	37.5424	19.2702	29.3703	17.672	23.2653	37.6411	14.5557	27.5008	37.427
						33.6399	68.8152	74.667	40.9781	26.0371	25.7385	30.276	28.3413	29.6705	54.0638
						40.5882	26.9427	36.488	38.6653	23.6383	75.0769	35.1342	24.8582	20.7876	49.1877
						31.5526	23.2186	23.9987	30.1143	23.1634	30.5502	26.2566	16.4923	35.0387	27.3289
						25.8765	43.7355	37.6367	35.3707	27.2998	33.2419	31.1086	29.7334	25.396	43.3228
						32.1738	18.6588	28.7987	42.7584	35.9172	41.0908	18.3933	27.4015	41.8976	47.7846
						36.898	18.2858	12.0627	30.4848	22.3896	24.092	23.3834	23.2375	27.4317	22.5561
						49.2964	65.22	27.0037	28.8222	33.0492	32.5371	26.6675	27.8492	30.9239	52.6885
						29.5102	32.7033	20.1395	29.0716	36.3458	16.3671	20.4537	24.5644	30.3883	21.412
						36.7897	26.2016	30.5283	30.2878	26.3003	28.8538	32.9963	32.3849	29.2121	37.0086
						49.6304	32.4081	36.443	31.5434	27.8004	30.0995	27.6264	25.4283	39.6923	51.1095
						29.2552	24.2264	49.7664	26.4285	28.9939	29.944	38.4997	23.368	51.5059	24.3565
						29.6943	32.1086	43.4641	37.3374	25.5819	36.8514	30.3517	37.52	34.0431	31.1557
						43.8266	29.2223	41.6475	58.3199	8.05296	26.3246	25.7799	39.8563	37.5859	8.78391
						26.3412	38.8002	38.6456	48.6843	43.4131	49.5862	33.4449	28.1981	46.6289	26.2698
						46.0918	36.283	25.0392	34.5248	23.235	27.9445	39.2204	28.2959	39.1669	25.8614
						37.8017	14.4559	20.7848	43.5641	29.4754	32.4427	44.965	37.6865	46.229	46.1264
						13.4434	48.9633	15.7792	27.9804	35.8807	24.1544	30.0158	19.5204	30.5511	40.6642
						11.9434	44.7505	20.0249	53.8152	25.7101	39.4672	27.2393	41.871	17.9083	38.6252
						28.304	40.1906	42.8051	22.1055	26.2001	13.5846	31.4223	29.6946	30.4523	19.4512
						10.8742	19.7547	42.6888	36.3483	25.1287	32.331	33.2863	35.4339	28.3025	52.1983
						33.6956	49.4243	20.7999	25.4481	39.8206	26.341	33.7947	30.8886	21.7226	19.437
						20.1229	51.1565	22.7841	27.5974	30.1889	32.2952	45.199	45.8066	29.627	25.3691
						27.8462	21.465	27.0905	30.1338	22.6785	38.8387	22.9776	39.7626	33.2221	24.3354
[truncated: 14,562 more rows]

## Sheet: Supplementary 5
		B							A
	#plane	mean	median		p1	p2	p3	p4	p5	p6	p7	p8	p9	p10
[truncated: 9,901 more rows]

## Sheet: Supplementary 6
			Supplementary Figure 12											Supplementary Figure 13											Supplementary Figure 14
[truncated: 20,001 more rows]

[truncated: 5 more sheets: Supplementary 7, Supplementary 8, Supplementary 9, Supplementary 10, Supplementary 11]
